# Supplementary material for: Genomic features underlie the co-option of SVA transposons as cis-regulatory elements in human pluripotent stem cells
Source: PLoS Genet. 2022 Jun 15;18(6):e1010225. doi: 10.1371/journal.pgen.1010225 (PMC9239442; doi:10.1371/journal.pgen.1010225)
Supplement: S1 Data — (XLSX) [file pgen.1010225.s001.xlsx]

## Sheet: Derepressed_SVAs_751
chr2	33093197	33093860	SVA_D_r156
chr10	94135452	94135586	SVA_F_r611
chr16	31115845	31116071	SVA_F_r831
chr7	25058283	25058850	SVA_F_r400
chr3	67493838	67494580	SVA_F_r202
chr18	14856295	14857645	SVA_F_r885
chr6	56759971	56760789	SVA_E_r104
chr10	101599009	101599876	SVA_F_r623
chr15	90397264	90397746	SVA_F_r813
chr11	85820948	85822187	SVA_D_r893
chr14	78213233	78213265	SVA_B_r375
chr20	2803737	2804576	SVA_D_r1294
chr7	75581793	75582629	SVA_D_r585
chr15	90396753	90397206	SVA_F_r812
chr17	80731924	80732563	SVA_B_r420
chr4	181866102	181866776	SVA_F_r280
chr17_ctg5_hap1	712742	713220	SVA_F_r1015
chr19	20585529	20586174	SVA_F_r901
chr10	32258054	32258872	SVA_E_r152
chr16	30179774	30180591	SVA_D_r1115
chr19	41471884	41473334	SVA_D_r1268
chr3	121883788	121884770	SVA_F_r222
chr8	128329156	128330149	SVA_F_r475
chr7	99023774	99025740	SVA_D_r591
chr5	111303305	111303411	SVA_F_r312
chr4	151579927	151580998	SVA_F_r266
chr4	3095643	3097267	SVA_B_r106
chr19	3998782	3999460	SVA_B_r436
chr14	20680185	20681608	SVA_D_r1011
chr6_qbl_hap6	2330184	2331649	SVA_C_r290
chr4	151581154	151582240	SVA_F_r267
chr1	156527366	156527587	SVA_F_r69
chr2	32671819	32673760	SVA_E_r41
chr17	16048075	16048187	SVA_A_r218
chr3	150538648	150539615	SVA_D_r318
chr3	57733496	57734504	SVA_F_r196
chr9	123257385	123258131	SVA_F_r534
chr18	11608707	11609432	SVA_C_r249
chr1	245937967	245939032	SVA_D_r130
chr17	20460236	20461343	SVA_B_r407
chr19	54718148	54718825	SVA_D_r1288
chr14	65362555	65363373	SVA_E_r181
chr8	43035392	43036225	SVA_E_r131
chr10	64706437	64706689	SVA_A_r165
chr6	23060472	23060894	SVA_A_r77
chr19	41153272	41155109	SVA_D_r1266
chr2	180183683	180184551	SVA_E_r52
chr3	113568163	113568908	SVA_D_r293
chr12	53516123	53516797	SVA_D_r936
chr11	49932646	49933402	SVA_B_r310
chr22	35079693	35081258	SVA_D_r1367
chr2	25945507	25947023	SVA_D_r148
chr3	133503783	133503961	SVA_F_r233
chr15	35238605	35239716	SVA_D_r1060
chr11	20569322	20571176	SVA_E_r162
chr9	128386498	128387545	SVA_F_r542
chr9	91573631	91574471	SVA_D_r698
chrX	44900562	44901556	SVA_D_r741
chr15	75180143	75180885	SVA_D_r1088
chrX	67545679	67547637	SVA_E_r147
chr16	29070841	29072393	SVA_D_r1113
chr11	75120229	75121922	SVA_E_r163
chr10	94136182	94137209	SVA_F_r613
chr14	36293177	36294838	SVA_D_r1019
chrX	25923348	25924909	SVA_B_r245
chr12	114310515	114311504	SVA_F_r728
chr19	21904043	21905526	SVA_E_r212
chr4	84105757	84107209	SVA_E_r83
chr4	158558122	158558369	SVA_F_r272
chr8	5582261	5583743	SVA_D_r627
chr8	49060864	49061280	SVA_F_r454
chr7	100337919	100338904	SVA_F_r429
chr16	68312209	68312923	SVA_C_r238
chr1	13720736	13722139	SVA_D_r17
chr8	90321983	90322616	SVA_C_r140
chr11	70302394	70303319	SVA_A_r175
chr6	151770764	151772353	SVA_D_r539
chr10	71751829	71753613	SVA_E_r157
chr10	35651648	35651930	SVA_F_r601
chr4	127691742	127693320	SVA_B_r129
chr3	77213737	77214732	SVA_F_r208
chr22	40933078	40933606	SVA_F_r990
chrX	40069777	40071078	SVA_B_r246
chr14	50289034	50289077	SVA_D_r1025
chr12	109049127	109050841	SVA_C_r212
chr16	30170002	30170483	SVA_A_r214
chr8	52447317	52448271	SVA_E_r132
chr13	46058757	46060466	SVA_F_r742
chr7	65857664	65857701	SVA_E_r116
chr10	51729511	51731108	SVA_C_r172
chr19	55419344	55420010	SVA_B_r451
chr14	77287917	77289084	SVA_D_r1044
chr13	47089024	47089784	SVA_F_r743
chr14	35508485	35509483	SVA_F_r762
chr1	155804612	155805269	SVA_D_r82
chr1	28180120	28180497	SVA_F
chr14	65362132	65362523	SVA_F_r771
chr11	89951890	89952030	SVA_F_r674
chr17	26930494	26932324	SVA_D_r1171
chr8	103940574	103941564	SVA_D_r660
chr16	31379927	31380716	SVA_D_r1120
chr6	75198516	75199265	SVA_D_r518
chr19	30391382	30392602	SVA_F_r920
chr16	72530711	72531438	SVA_E_r195
chr19	34569389	34570396	SVA_F_r921
chr3	142765163	142766161	SVA_D_r314
chr2	89225714	89226384	SVA_B_r52
chr17	60150343	60150994	SVA_B_r415
chr3	78631631	78633448	SVA_F_r209
chr12	96233617	96235163	SVA_E_r175
chr3	103249756	103250488	SVA_D_r286
chr2	48781865	48782960	SVA_F_r117
chrX	44898754	44899740	SVA_E_r143
chr3	150537189	150538161	SVA_E_r72
chr9	115276593	115277187	SVA_F_r532
chr3	194121171	194121919	SVA_E_r76
chr20	4012513	4014746	SVA_E_r223
chr1	156526876	156527349	SVA_F_r68
chr9	86343657	86344307	SVA_D_r691
chr11	4355149	4356628	SVA_B_r302
chr14	32028734	32029458	SVA_B_r364
chr17	41311318	41311643	SVA_F_r866
chr7	23676845	23678353	SVA_E_r112
chr14	35508304	35508484	SVA_F_r761
chr19	40613119	40614091	SVA_F_r924
chr4	106421386	106422360	SVA_A_r51
chr20	30764760	30765401	SVA_F_r946
chr9	82898	83901	SVA_E_r139
chr4	87916431	87917873	SVA_D_r369
chr12	96235182	96236128	SVA_E_r176
chr10	109560576	109561312	SVA_D_r834
chr7	101002274	101003625	SVA_D_r596
chr19	34570482	34571461	SVA_F_r922
chr12	76336980	76337182	SVA_D_r947
chr12	99048603	99049311	SVA_F_r720
chr8	9514126	9515110	SVA_F_r447
chr9	112859254	112860461	SVA_D_r707
chr11	46918922	46919750	SVA_D_r857
chr1	28155636	28156286	SVA_D_r30
chr5	70820460	70822079	SVA_D_r428
chr20	30764281	30764743	SVA_F_r945
chr10	72446037	72446991	SVA_F_r604
chr2	71387604	71389208	SVA_D_r183
chr13	38938028	38938706	SVA_B_r348
chr2	202146658	202148291	SVA_E_r56
chr17	55923494	55924292	SVA_B_r413
chr17	18200735	18202384	SVA_D_r1164
chr8	21802124	21802753	SVA_B_r204
chr2	15681871	15682745	SVA_D_r142
chr8	20662448	20662617	SVA_F_r449
chr17_ctg5_hap1	1238827	1239261	SVA_F_r1019
chr18	14857646	14857902	SVA_F_r886
chrX	14320234	14321594	SVA_C_r151
chr16	28676780	28678371	SVA_D_r1111
chr10	34641256	34642637	SVA_B_r285
chr9	861059	862502	SVA_B_r225
chr7	132669795	132671176	SVA_D_r610
chr18	9023626	9024282	SVA_D_r1210
chrX	47997983	47999513	SVA_B_r250
chrX	42332658	42334279	SVA_F_r554
chr9	128090473	128091391	SVA_F_r539
chr2	192070103	192070404	SVA_D_r219
chr4	65765897	65766558	SVA_D_r361
chr22	40896395	40897378	SVA_F_r986
chr7	135897896	135898051	SVA_F_r436
chr9	115276034	115276536	SVA_F_r531
chr19	42271992	42272732	SVA_D_r1271
chr14	50287337	50289001	SVA_D_r1024
chr10	35651982	35652412	SVA_F_r602
chrX	78020731	78021449	SVA_D_r768
chr11	66989540	66990140	SVA_F_r669
chr16	67746159	67746860	SVA_E_r192
chr21	19090956	19091946	SVA_F_r967
chr4	1829011	1830002	SVA_F_r247
chr13	98426696	98427764	SVA_A_r197
chr7	148976835	148977340	SVA_D_r618
chr3	71978052	71978713	SVA_D_r280
chr4	6978803	6980483	SVA_D_r343
chr10	85280247	85280956	SVA_A_r169
chr12	49235221	49237100	SVA_D_r928
chr16	31180681	31181554	SVA_D_r1118
chr19	44052232	44052938	SVA_C_r265
chr19	39298154	39298752	SVA_A_r240
chr12	122071618	122072660	SVA_D_r969
chr7	1186754	1187587	SVA_E_r108
chr7	111768304	111768982	SVA_D_r601
chr11	15707383	15708010	SVA_B_r305
chr10	120554648	120555260	SVA_C_r180
chr8	62664427	62665414	SVA_F_r459
chr7	101001275	101002257	SVA_D_r595
chr3	128674049	128675037	SVA_F_r229
chr11	4258367	4259824	SVA_B_r300
chr13	34755567	34756262	SVA_D_r988
chr3	142766178	142766753	SVA_F_r235
chr14	56386172	56386799	SVA_B_r372
chr6	24414374	24415005	SVA_B_r163
chr5	40800497	40800867	SVA_F_r292
chr12	96341953	96342928	SVA_F_r719
chr2	208475414	208476760	SVA_E_r59
chr2	33094634	33095619	SVA_F_r104
chr10	94134345	94135132	SVA_A_r170
chr2	202148308	202149437	SVA_E_r57
chr19	53690193	53690444	SVA_F_r933
chr6	32562960	32563097	SVA_F_r352
chr13	50078623	50079214	SVA_D_r997
chr2	7477850	7478498	SVA_D_r141
chr2	109343088	109343685	SVA_F_r131
chr17	49408282	49408607	SVA_B_r412
chr3	186581370	186583393	SVA_E_r75
chr2	105825914	105826121	SVA_F_r130
chr9	90859015	90860914	SVA_D_r697
chr7	16828689	16830711	SVA_D_r556
chr17_ctg5_hap1	1238344	1238808	SVA_F_r1018
chr3	133503978	133505076	SVA_F_r234
chr12	49676768	49677452	SVA_D_r930
chr11	75089423	75090058	SVA_B_r316
chrX	76286458	76287102	SVA_A_r150
chrX	47875723	47877252	SVA_B_r249
chr1_gl000191_random	56351	57113	SVA_
chrX	36279440	36280130	SVA_C_r153
chr15	68427070	68427791	SVA_F_r796
chr2	134102744	134102822	SVA_E_r48
chr17	8270995	8271165	SVA_D_r1158
chr1	236549251	236551319	SVA_F_r94
chr11	85820832	85820948	SVA_C_r195
chr13	114570029	114570694	SVA_D_r1009
chr17	8271164	8271266	SVA_B_r403
chr2	110820998	110822248	SVA_B_r53
chr22	24278588	24280096	SVA_D_r1356
chrX	122721702	122722325	SVA_B_r267
chr11	59412511	59412855	SVA_D_r863
chr4	106031438	106032408	SVA_E_r84
chr17	44393979	44394544	SVA_C_r244
chr20	42306246	42306958	SVA_D_r1335
chr17_ctg5_hap1	711742	712725	SVA_F_r1014
chr4	136563039	136563564	SVA_B_r130
chrX	150242328	150242575	SVA_F_r585
chr18	12446222	12446299	SVA_B_r426
chr1	156297052	156298664	SVA_D_r83
chr16	4824354	4825051	SVA_D_r1104
chr16	31180589	31180653	SVA_E_r191
chr20	18475637	18476225	SVA_D_r1304
chr20	32818415	32819135	SVA_F_r950
chrX	13630162	13630829	SVA_B_r244
chr7	56715349	56715589	SVA_B_r192
chr17_ctg5_hap1	713263	714050	SVA_F_r1016
chr6	56688783	56690317	SVA_D_r510
chr6	32563114	32564606	SVA_F_r353
chr4	6757607	6758404	SVA_D_r342
chr13	89504660	89504833	SVA_F_r754
chr1	156527606	156528931	SVA_E_r31
chr8	131934454	131935002	SVA_D_r668
chr9	115277187	115278184	SVA_F_r533
chrX	69821385	69822052	SVA_E_r148
chr6_ssto_hap7	1774525	1776071	SVA_D_r1415
chr4	188895918	188896475	SVA_A_r56
chr2	223761205	223761593	SVA_F_r175
chr16	19014663	19015375	SVA_F_r822
chr2	190624506	190625163	SVA_B_r67
chr22	40933606	40934591	SVA_F_r991
chr15	75773694	75773832	SVA_F_r801
chr11	109016164	109016793	SVA_B_r321
chr4	106419978	106420183	SVA_A_r50
chr16	30181307	30182251	SVA_F_r830
chr17	41311643	41311876	SVA_D_r1184
chr9	136175695	136176336	SVA_B_r241
chr18	48886894	48887487	SVA_A_r233
chr4	188989273	188989897	SVA_F_r283
chr6	125708833	125709988	SVA_E_r105
chr6_ssto_hap7	3973657	3974644	SVA_D_r1419
chr14	76390632	76392402	SVA_D_r1042
chr16	23594104	23595595	SVA_C_r234
chr7	10504344	10505330	SVA_F_r395
chr10	86415372	86415446	SVA_F_r609
chr7	10505348	10506048	SVA_F_r396
chr17_ctg5_hap1	1239261	1240266	SVA_F_r1020
chr14	35507779	35508279	SVA_F_r760
chr17	44611563	44612415	SVA_C_r245
chr4	158557970	158558105	SVA_F_r271
chr8	98840	100583	SVA_F_r444
chr7	21286207	21286294	SVA_F_r397
chr19	53690989	53691824	SVA_E_r221
chr10	106544661	106544872	SVA_F_r632
chr2	33094354	33094634	SVA_F_r103
chr12	26761324	26761618	SVA_F_r695
chr17	80334689	80335356	SVA_D_r1206
chr7	101003637	101003739	SVA_D_r597
chr17	2451219	2451329	SVA_E_r197
chr12	96340432	96341452	SVA_F_r717
chr10	102036046	102036093	SVA_D_r830
chr1	212471159	212472566	SVA_E_r32
chr2	208474494	208475382	SVA_E_r58
chr10	5363674	5363781	SVA_A_r156
chr5	137022577	137023848	SVA_E_r94
chr16	70258097	70259429	SVA_D_r1135
chr3	48524510	48525234	SVA_D_r267
chr4	54898422	54898727	SVA_D_r356
chr1	25158768	25160316	SVA_E_r11
chr2	11304661	11306135	SVA_C_r30
chr6	5037243	5039107	SVA_E_r97
chr11	93679252	93680234	SVA_F_r675
chr2	10764299	10764427	SVA_E_r36
chr10	45825527	45826408	SVA_D_r808
chr17	21493849	21494442	SVA_D_r1168
chr6	31034379	31035833	SVA_C_r103
chr1	36708798	36709676	SVA_D_r35
chr6	74635020	74635705	SVA_B_r178
chr6	133986355	133987341	SVA_F_r381
chr10	28944041	28944594	SVA_C_r167
chrX	41243884	41244017	SVA_B_r247
chr2	130565123	130565782	SVA_B_r57
chr20	18476267	18476302	SVA_D_r1305
chr1	24261448	24262987	SVA_D_r24
chr1	46159587	46159704	SVA_F_r27
chr19	53689206	53690174	SVA_E_r220
chr7	155071958	155072038	SVA_F_r442
chr19	53690469	53690930	SVA_F_r934
chr1	24357915	24359387	SVA_D_r25
chr3	42839813	42840799	SVA_F_r188
chr10	32259311	32260559	SVA_E_r153
chr11	4303783	4305261	SVA_B_r301
chr1	226584437	226584579	SVA_B_r40
chr3	16037602	16038233	SVA_B_r77
chr20	15406706	15406864	SVA_E_r224
chr19	55510399	55510527	SVA_F_r935
chr6_mcf_hap5	3201757	3203034	SVA_F_r1004
chr9	46578904	46579006	SVA_F_r499
chr6_mcf_hap5	3200754	3201744	SVA_F_r1003
chr4	30928934	30929497	SVA_D_r347
chr9	110539595	110540579	SVA_F_r527
chr7	139114122	139114720	SVA_D_r612
chr19	30389240	30390240	SVA_F_r917
chrX	132400455	132400545	SVA_F_r582
chr14	49067800	49068419	SVA_B_r369
chr17	29062744	29063489	SVA_D_r1174
chr22	23902663	23903477	SVA_D_r1355
chr5	154704764	154705019	SVA_F_r320
chr19	53422448	53423743	SVA_E_r219
chr17	36409412	36410047	SVA_F_r864
chr10	46360233	46361869	SVA_C_r170
chr17	33234644	33235299	SVA_D_r1175
chr6_cox_hap2	3330622	3331611	SVA_F_r997
chr1	112836670	112837664	SVA_E_r27
chr6	40783669	40784312	SVA_B_r171
chr1	78152550	78152937	SVA_E_r24
chr4	158556972	158557957	SVA_F_r270
chr3	10458555	10459063	SVA_F_r178
chr5	40800924	40801891	SVA_E_r90
chr2	25763431	25763920	SVA_D_r146
chr21	17044512	17045151	SVA_A_r253
chr15	68427847	68428927	SVA_D_r1080
chr8	145092008	145092734	SVA_D_r672
chr15	42037406	42037499	SVA_E_r183
chr2	55932823	55933562	SVA_D_r176
chr12	123192801	123193479	SVA_D_r971
chr10	51263846	51265482	SVA_C_r171
chr11	62123094	62123754	SVA_D_r870
chr12	53831424	53832088	SVA_C_r209
chr9	46578246	46578904	SVA_F_r498
chr2	223761606	223762628	SVA_E_r65
chrX	8470248	8470951	SVA_A_r135
chr11	46606606	46606899	SVA_D_r855
chr2	239959605	239960186	SVA_B_r73
chr1	145406910	145407036	SVA_A_r8
chr1	78152937	78153367	SVA_F_r42
chr11	93680247	93681391	SVA_F_r676
chr17	78220871	78220947	SVA_E_r209
chr4	64783657	64784554	SVA_F_r259
chr18	7203194	7204272	SVA_B_r422
chr17	78220949	78221250	SVA_D_r1203
chr17_ctg5_hap1	1237098	1238344	SVA_F_r1017
chr1	25160340	25161290	SVA_E_r12
chr10	99034870	99035630	SVA_F_r617
chr3	80119659	80120186	SVA_B_r87
chr2	24623515	24623589	SVA_F_r99
chr3	67495074	67496062	SVA_F_r204
chr1	156526719	156526875	SVA_F_r67
chr14	102876624	102876817	SVA_F_r776
chr9	139593316	139593473	SVA_E_r141
chr16	46727769	46728532	SVA_F_r832
chr19	11413624	11414247	SVA_D_r1237
chr7	154822810	154822883	SVA_B_r201
chr3	129081866	129082260	SVA_F_r230
chr10	106544872	106545359	SVA_F_r633
chr16	2269335	2270001	SVA_D_r1101
chr17_ctg5_hap1	534813	536320	SVA_D_r1422
chr11	74064380	74064931	SVA_B_r315
chr6	29686631	29688054	SVA_E_r101
chr1	24320208	24320895	SVA_F_r8
chr20	32816398	32818348	SVA_F_r949
chr15	89743509	89743733	SVA_F_r811
chr6	32561970	32562945	SVA_F_r351
chr1	24319205	24320195	SVA_F_r7
chr1	241578984	241579560	SVA_F_r96
chr14	105578526	105579026	SVA_F_r781
chr10	99035786	99036254	SVA_F_r619
chr10	99036418	99037371	SVA_F_r621
chr1	212363403	212363794	SVA_F_r86
chr18	3049787	3050432	SVA_B_r421
chr16	9260345	9260949	SVA_A_r212
chr14	52071857	52072099	SVA_D_r1026
chr12	95448533	95448893	SVA_D_r950
chr2	131491473	131491627	SVA_E_r46
chrX	41070820	41071728	SVA_D_r738
chr20	36178538	36179155	SVA_B_r454
chr13	46858155	46858666	SVA_A_r196
chr11	32755971	32756200	SVA_D_r852
chr12	70586317	70586443	SVA_A_r190
chr10	99036271	99036405	SVA_F_r620
chr20	52479027	52479187	SVA_D_r1342
chr17	25605823	25605908	SVA_E_r200
chr17	56531458	56531593	SVA_E_r207
chrY	22714224	22715157	SVA_A_r155
chr1	13434136	13435655	SVA_E_r3
chr1	162427363	162427708	SVA_A_r11
chr5	119408606	119408817	SVA_D_r453
chr6	11636195	11636264	SVA_B_r160
chr12	62420	64439	SVA_E_r165
chr10	99035644	99035786	SVA_F_r618
chr7	5912256	5912514	SVA_A_r92
chr19	55510000	55510378	SVA_D_r1289
chr2	61608141	61608356	SVA_D_r177
chr2	27017555	27018306	SVA_D_r151
chrY	22713773	22714183	SVA_F_r589
chr16	28459272	28460903	SVA_D_r1110
chr2	223760196	223761191	SVA_E_r64
chr5	34306397	34307793	SVA_F_r291
chr6_mann_hap4	4080137	4082132	SVA_E_r235
chr3	42839410	42839798	SVA_F_r187
chr3	42838414	42839410	SVA_F_r186
chr7	148976738	148976829	SVA_E_r123
chr6	29685713	29686631	SVA_E_r100
chr7	1186108	1186695	SVA_F_r392
chr14	105578117	105578505	SVA_F_r780
chr6_qbl_hap6	3854410	3855217	SVA_F_r1008
chr1	112836219	112836653	SVA_F_r50
chr6_qbl_hap6	3116088	3116947	SVA_F_r1007
chr14	65360860	65362108	SVA_E_r180
chr12	68878223	68878713	SVA_D_r945
chr16	61540002	61540256	SVA_A_r217
chr15	68426074	68427057	SVA_D_r1079
chr9	110539134	110539595	SVA_F_r526
chr16	28790917	28792548	SVA_D_r1112
chr1	13655344	13656498	SVA_E_r6
chr9	136979898	136981373	SVA_F_r543
chr12	24077846	24077966	SVA_E_r169
chr6	30960346	30961771	SVA_D_r492
chr17	29362679	29362934	SVA_B_r410
chr2	3369254	3369777	SVA_D_r137
chr22	44907156	44907311	SVA_B_r465
chr3	6170823	6171318	SVA_D_r243
chr6_mann_hap4	3989789	3990777	SVA_D_r1411
chr1	13499904	13500000	SVA_E_r4
chr7	55287770	55288867	SVA_F_r405
chr3	129080541	129081838	SVA_D_r307
chr17	74632700	74633367	SVA_B_r419
chr17	79640711	79640829	SVA_F_r880
chrX	70686943	70687168	SVA_A_r143
chr1	24320948	24321450	SVA_F_r9
chr2	170641530	170642523	SVA_F_r156
chr1	66095872	66096113	SVA_D_r54
chr6_mann_hap4	3242092	3243739	SVA_D_r1409
chr14	105577115	105578100	SVA_F_r779
chr1	13654930	13655327	SVA_F_r2
chr4	23373743	23374174	SVA_E_r81
chr5	170574765	170575411	SVA_F_r327
chr13	43539957	43541435	SVA_F_r741
chr6_qbl_hap6	3115710	3116059	SVA_F_r1006
chr17	56286027	56286613	SVA_A_r223
chr17_ctg5_hap1	436248	437101	SVA_C_r297
chr6_cox_hap2	3331624	3332901	SVA_F_r998
chr7	1185115	1185996	SVA_E_r107
chr4	40789194	40789354	SVA_A_r43
chr19	58322566	58322806	SVA_A_r242
chr19	39549173	39549471	SVA_F_r923
chr2	85322121	85322237	SVA_B_r50
chr22	38549307	38549389	SVA_F_r981
chr1	205514141	205514288	SVA_F_r80
chr14	51833338	51833936	SVA_A_r201
chr20	45880468	45880617	SVA_F_r958
chr17	3537000	3537574	SVA_D_r1152
chr5	34306168	34306380	SVA_F_r290
chr10	133842629	133842712	SVA_F_r635
chr1	40378119	40378147	SVA_D_r40
chr11	89716058	89717682	SVA_D_r899
chr14	26233175	26233256	SVA_A_r200
chr9	139691916	139692058	SVA_A_r134
chr7	142760496	142760635	SVA_E_r122
chr13	90584915	90585087	SVA_C_r218
chr4	586099	586746	SVA_D_r340
chr2	32425415	32425908	SVA_D_r153
chr6	44284805	44285190	SVA_A_r80
chr1	121160280	121160450	SVA_A_r7
chr12	25148004	25148102	SVA_E_r170
chr17	28863441	28864088	SVA_C_r242
chr7	64315927	64317060	SVA_F_r407
chr16	28748475	28749896	SVA_B_r395
chr21	44198625	44199334	SVA_E_r226
chr7	55286765	55287753	SVA_F_r404
chr19	1335238	1335413	SVA_B_r435
chr6_mann_hap4	3163935	3164925	SVA_F_r1009
chr22	49809705	49810096	SVA_C_r280
chr6_mcf_hap5	3323277	3323645	SVA_D_r1393
chr2	170642538	170643860	SVA_F_r157
chr1	203235258	203235956	SVA_B_r34
chrY	5806187	5806618	SVA_F_r587
chr7	158450214	158450861	SVA_D_r624
chr7	90373322	90374218	SVA_D_r589
chr5	98150190	98150422	SVA_B_r151
chr7	64317060	64318048	SVA_F_r408
chr5	34305115	34306100	SVA_F_r289
chr10	84238005	84238437	SVA_F_r608
chr2	47948892	47949159	SVA_D_r170
chr19	10588769	10588927	SVA_B_r438
chr6_qbl_hap6	3612829	3614764	SVA_D_r1403
chr16	84801382	84801633	SVA_F_r843
chr1	220046144	220046617	SVA_F_r92
chr9	71718529	71719037	SVA_D_r683
chr1	112835224	112836153	SVA_E_r26
chr1	27547136	27547665	SVA_C_r4
chr9	11325094	11325220	SVA_A_r121
chr22	39407098	39407201	SVA_F_r985
chr22	45024823	45025025	SVA_F_r993
chr6	29863163	29864226	SVA_C_r102
chr5	122145681	122146113	SVA_E_r93
chr19	49360797	49361187	SVA_D_r1279
chr16	551383	551727	SVA_E_r188
chr6_qbl_hap6	3237222	3237590	SVA_D_r1401
chr11	49813294	49813499	SVA_B_r309
chr6_mann_hap4	3694795	3696675	SVA_D_r1410
chr6	32499309	32499993	SVA_B_r169
chr8	68263056	68263701	SVA_D_r652
chr6_cox_hap2	4067956	4068763	SVA_F_r999
chr1	13654076	13654898	SVA_E_r5
chr6_ssto_hap7	2369345	2370799	SVA_C_r294
chr17	32658495	32658594	SVA_E_r205
chr6	148611755	148612018	SVA_B_r183
chr9	37521201	37521378	SVA_F_r491
chr11	123333374	123333609	SVA_F_r683
chr16	48434460	48434864	SVA_C_r237
chr20	3043952	3044491	SVA_B_r452
chr6_apd_hap1	3136510	3136994	SVA_F_r995
chr6_ssto_hap7	1194494	1195470	SVA_C_r293
chr6_mcf_hap5	3323671	3324660	SVA_D_r1394
chr6_mann_hap4	4071772	4072751	SVA_F_r1012
chr6	29899807	29901531	SVA_D_r490
chr3	72137890	72138020	SVA_F_r205
chr10	75474774	75475434	SVA_B_r289
chrY	5806624	5806791	SVA_F_r588
chrX	1354929	1355935	SVA_D_r727
chr21	32956215	32956712	SVA_D_r1346
chr6_qbl_hap6	2253562	2254926	SVA_D_r1399
chr6_mann_hap4	1537756	1538953	SVA_A_r267
chr20	4015276	4015629	SVA_A_r245
chr9	136761052	136761266	SVA_E_r140
chr6_ssto_hap7	1519673	1520870	SVA_A_r268
chr16	308154	308770	SVA_D_r1100
chr11	19761825	19762123	SVA_A_r172
chr12	16064950	16065315	SVA_E_r168
chr9	110538656	110539120	SVA_F_r525
chr11	63959339	63959490	SVA_F_r664
chr6_dbb_hap3	1735910	1737420	SVA_D_r1383
chrY	14990013	14991483	SVA_D_r793
chrY	21697070	21698322	SVA_B_r277
chr6_qbl_hap6	1157838	1158814	SVA_C_r289
chr6	30442224	30443776	SVA_D_r491
chr6_dbb_hap3	3814169	3815800	SVA_D_r1389
chr1	13433282	13434104	SVA_E_r2
chr6_mcf_hap5	3278933	3280774	SVA_D_r1392
chr1	12196946	12197159	SVA_B
chr8	143938192	143938444	SVA_D_r671
chr9	77535585	77535646	SVA_F_r506
chr7	74480762	74480931	SVA_E_r119
chr17	40394839	40395153	SVA_D_r1182
chr3	128535090	128535276	SVA_D_r303
chr6_apd_hap1	3666349	3668282	SVA_D_r1374
chr6	31821054	31823156	SVA_F_r350
chr6	29685486	29685523	SVA_E_r99
chr10	6097411	6097868	SVA_F_r590
chr4	55785573	55785689	SVA_B_r114
chr3	167764111	167764316	SVA_D_r321
chr6_mann_hap4	1157427	1158403	SVA_C_r291
chrY	14564396	14566316	SVA_A_r153
chr9	136982568	136982843	SVA_F_r545
chr1	186428419	186428572	SVA_F_r75
chrY	22712889	22713728	SVA_A_r154
chr19	6513286	6513675	SVA_B_r437
chr2	3616071	3616089	SVA_D_r138
chr20	52478981	52478994	SVA_D_r1341
chr17_ctg5_hap1	218313	219166	SVA_C_r296
chrX	1353939	1354912	SVA_D_r726
chr6_apd_hap1	1429464	1430661	SVA_A_r258
chr20	48647203	48647270	SVA_A_r249
chr20	42351752	42351851	SVA_F_r956
chr20	48647145	48647172	SVA_A_r248
chr20	42676130	42676503	SVA_F_r957
chr6_ssto_hap7	4507261	4509102	SVA_D_r1420
chrX	119609579	119609770	SVA_D_r778
chrX	155136939	155138256	SVA_D_r790
chrY	1303939	1304912	SVA_D_r791
chr9	136981401	136982568	SVA_F_r544
chr8	128643125	128643146	SVA_E_r137
chr2	15682780	15682792	SVA_D_r143
chr8	145285710	145286303	SVA_D_r673
chr9	42128031	42128133	SVA_F_r496
chr6_ssto_hap7	1798233	1799407	SVA_B_r475
chr6_ssto_hap7	3276536	3277525	SVA_D_r1414
chr9	42128133	42128791	SVA_F_r497
chr9	76813580	76813602	SVA_D_r686
chr22	43357307	43357472	SVA_E_r232
chr6_apd_hap1	1105022	1105998	SVA_C_r281
chr6_ssto_hap7	3154730	3155904	SVA_F_r1013
chr6_ssto_hap7	3231798	3233640	SVA_D_r1416
chr9	110035394	110035405	SVA_D_r706
chr6_ssto_hap7	3276142	3276510	SVA_D_r1417
chr6_ssto_hap7	3699431	3701364	SVA_D_r1418
chr9	125474244	125474255	SVA_D_r711
chr9	132424504	132424595	SVA_B_r239
chr9	132424618	132424634	SVA_B_r240
chr9	133381257	133381274	SVA_D_r721
chr22	21122353	21122468	SVA_F_r972
chrY	16153005	16154211	SVA_B_r276
chrY	1304929	1305935	SVA_D_r792
chr12	80700552	80700569	SVA_D_r948
chr17	41185965	41186027	SVA_E_r206
chr17	36788547	36788558	SVA_D_r1178
chr12	122071556	122071580	SVA_D_r968
chr13	34756290	34756301	SVA_D_r989
chr1	24313028	24313790	SVA_C_r3
chr14	22568971	22569229	SVA_A_r198
chr1	22486020	22486109	SVA_E_r10
chr1	22485982	22485993	SVA_E_r9
chr1_gl000191_random	6326	6344	SVA_
chr14	67808933	67808949	SVA_D_r1040
chr1	13624509	13625834	SVA_D_r16
chr16	30227152	30227455	SVA_D_r1116
chr1	13403712	13405037	SVA_D_r15
chr1	12963519	12963535	SVA_D_r14
chr16	29487811	29488114	SVA_D_r1114
chr17_ctg5_hap1	1468424	1469276	SVA_C_r298
chrY	4163059	4164343	SVA_C_r164
chr18	25056545	25056824	SVA_D_r1219
chrY	8785528	8786950	SVA_C_r165
chrY	14472963	14473669	SVA_B_r274
chrY	16112278	16113484	SVA_B_r275
chr6_apd_hap1	2349089	2350543	SVA_C_r282
chr1	153556390	153556406	SVA_D_r80
chrY	59239945	59241262	SVA_D_r794
chr20	13684044	13684120	SVA_F_r937
chr10	80227652	80227666	SVA_D_r820
chr19	53422211	53422233	SVA_E_r218
chr10	103140239	103140321	SVA_F_r628
chr10	120023935	120023951	SVA_E_r159
chr1	90262733	90262751	SVA_D_r57
chr10	120023988	120024061	SVA_E_r160
chr19	41307571	41307800	SVA_D_r1267
chr11	46606921	46606935	SVA_D_r856
chr6_apd_hap1	2271992	2273417	SVA_D_r1373
chr6_apd_hap1	4313538	4315391	SVA_D_r1375
chr6_mann_hap4	4485182	4486135	SVA_D_r1413
chr4	847903	848050	SVA_E_r77
chr6	33026722	33028574	SVA_D_r499
chr6	33325175	33325795	SVA_A_r79
chr6_dbb_hap3	4606494	4607114	SVA_A_r263
chr6_qbl_hap6	3114707	3115697	SVA_F_r1005
chr6_dbb_hap3	4308061	4309913	SVA_D_r1390
chr6	74369521	74369538	SVA_D_r514
chr4	4435109	4435269	SVA_E_r79
chr6_dbb_hap3	3897339	3898318	SVA_F_r1002
chr6_qbl_hap6	3192832	3194723	SVA_D_r1400
chr6_dbb_hap3	3897028	3897338	SVA_F_r1001
chr6	32351966	32353899	SVA_D_r498
chr3	196346500	196346874	SVA_D_r332
chr3	196346462	196346478	SVA_D_r331
chr6_qbl_hap6	3237616	3238605	SVA_D_r1402
chr3	152657402	152657611	SVA_D_r319
chr6	150020439	150020517	SVA_F_r382
chr6_dbb_hap3	3630882	3632815	SVA_D_r1388
chr6_qbl_hap6	4258822	4260065	SVA_D_r1404
chr6_qbl_hap6	4260093	4261046	SVA_D_r1405
chr6_qbl_hap6	4557419	4558039	SVA_A_r266
chr6	32500000	32500773	SVA_B_r170
chr6	31943826	31944815	SVA_D_r497
chr6_dbb_hap3	3229014	3229382	SVA_D_r1386
chr6_mcf_hap5	1157807	1158783	SVA_C_r287
chr5	74906660	74907172	SVA_A_r68
chr6_mcf_hap5	2676519	2677272	SVA_B_r471
chr6_mcf_hap5	2416303	2417757	SVA_C_r288
chr6_mcf_hap5	2342296	2343721	SVA_D_r1391
chr6	18345099	18345164	SVA_B_r162
chr6_mcf_hap5	1847800	1848974	SVA_B_r470
chr6_mcf_hap5	3731546	3733477	SVA_D_r1395
chr6_qbl_hap6	2253490	2253513	SVA_D_r1398
chr6_mcf_hap5	4363592	4365445	SVA_D_r1396
chr6	30189273	30190470	SVA_A_r78
chr6	30465936	30467110	SVA_B_r168
chr6_mcf_hap5	4798922	4799542	SVA_A_r264
chr6_qbl_hap6	1482191	1483388	SVA_A_r265
chr4	119320992	119321296	SVA_A_r53
chr6_qbl_hap6	1735144	1736694	SVA_D_r1397
chr6	31899039	31900930	SVA_D_r495
chr6	31943432	31943800	SVA_D_r496
chr6_qbl_hap6	1758863	1760037	SVA_B_r472
chr6_dbb_hap3	3229408	3230397	SVA_D_r1387
chr3	133192306	133192687	SVA_D_r311
chr6_apd_hap1	3137050	3137911	SVA_F_r996
chr6_cox_hap2	1978010	1979184	SVA_B_r466
chr6_cox_hap2	3822401	3824334	SVA_D_r1381
chr7	112563557	112563579	SVA_D_r604
chr6_cox_hap2	3453582	3454571	SVA_D_r1380
chr6_cox_hap2	3453188	3453556	SVA_D_r1379
chr6_cox_hap2	3408795	3410686	SVA_D_r1378
chr6_cox_hap2	2809255	2810007	SVA_B_r467
chr8	9010878	9010897	SVA_F_r445
chr6_cox_hap2	2549086	2550540	SVA_C_r284
chr2	232402913	232403532	SVA_A_r33
chr6_cox_hap2	2472262	2473687	SVA_D_r1377
chr6_cox_hap2	1954291	1955840	SVA_D_r1376
chr6_cox_hap2	4768986	4769606	SVA_A_r261
chr6_mann_hap4	4071461	4071771	SVA_F_r1011
chr6_cox_hap2	1701362	1702559	SVA_A_r260
chr8	37991319	37991852	SVA_C_r135
chr6_cox_hap2	1376886	1377862	SVA_C_r283
chr6_apd_hap1	4611969	4612589	SVA_A_r259
chr2	190624458	190624470	SVA_B_r66
chr6_mann_hap4	4483911	4485154	SVA_D_r1412
chr6_cox_hap2	4471163	4472828	SVA_D_r1382
chr6_dbb_hap3	1158170	1159146	SVA_C_r285
chr6_dbb_hap3	3184626	3186517	SVA_D_r1385
chr6_mann_hap4	2382729	2384183	SVA_C_r292
chr6_dbb_hap3	3106640	3108742	SVA_F_r1000
chr3	129057288	129057299	SVA_D_r304
chr7	27085793	27085812	SVA_D_r562
chr7	28879174	28879185	SVA_D_r564
chr3	128535045	128535067	SVA_D_r302
chr6_mann_hap4	1790304	1791854	SVA_D_r1406
chr6_mann_hap4	1814014	1815188	SVA_B_r473
chr3	107744494	107744509	SVA_D_r288
chr6_mann_hap4	2308486	2308509	SVA_D_r1407
chr6_mann_hap4	2308554	2309918	SVA_D_r1408
chr6_dbb_hap3	2581887	2582637	SVA_B_r469
chr3	46537202	46537219	SVA_D_r263
chr6_dbb_hap3	2331559	2333013	SVA_C_r286
chr6_mann_hap4	2642937	2643750	SVA_B_r474
chr6_dbb_hap3	2254465	2255890	SVA_D_r1384
chr6_dbb_hap3	1759586	1760760	SVA_B_r468
chr6_mann_hap4	3164938	3166215	SVA_F_r1010
chr7	73210890	73210912	SVA_D_r583
chr6_dbb_hap3	1482954	1484151	SVA_A_r262
chr16	25233555	25233699	SVA_F_r825
chr7	89782210	89782449	SVA_D_r588
