# Supplementary material for: Genomic features underlie the co-option of SVA transposons as cis-regulatory elements in human pluripotent stem cells
Source: PLoS Genet. 2022 Jun 15;18(6):e1010225. doi: 10.1371/journal.pgen.1010225 (PMC9239442; doi:10.1371/journal.pgen.1010225)
Supplement: S2 Data — (XLSX) [file pgen.1010225.s002.xlsx]

## Sheet: DE_DOXY_EXPERIMENT
gene	baseMean	log2FoldChange	lfcSE	stat	pvalue	padj
2022-03-01	708.563	-0.343109	0.0926242	-3.70432	0.000211961	0.00211905
2022-09-01	102.328	0.811314	0.218276	3.71692	0.00020167	0.00203229
2022-09-03	442.826	-0.459017	0.114416	-4.01182	6.03e-05	0.000735685
2022-09-05	339.843	0.591403	0.122805	4.81579	1.47e-06	2.86e-05
A2ML1	461.605	-0.734001	0.107647	-6.81857	9.2e-12	4.3e-10
A4GALT	1232.21	-0.757989	0.0889673	-8.51986	1.6e-17	1.27e-15
AAMDC	754.069	0.455327	0.100238	4.54247	5.56e-06	9.34e-05
AAMP	4955.87	0.254683	0.072523	3.51176	0.000445154	0.00395355
AARS2	1613.46	-0.81713	0.088951	-9.1863	4.07e-20	3.99e-18
AATF	1946.26	0.181783	0.0659923	2.75461	0.00587629	0.03223
ABCA11P	86.2908	-0.692473	0.249469	-2.77579	0.0055068	0.0306032
ABCA3	436.648	-0.293497	0.114035	-2.57374	0.0100605	0.0494231
ABCB5	111.115	1.14967	0.210481	5.46209	4.71e-08	1.3e-06
ABCC2	74.4349	-1.33774	0.259721	-5.15067	2.6e-07	5.98e-06
ABCC5	3580.86	-0.327852	0.0645057	-5.08253	3.72e-07	8.38e-06
ABCC9	245.929	-0.481449	0.146089	-3.29559	0.000982167	0.00768449
ABCD1	588.941	0.334534	0.107137	3.12249	0.00179328	0.0124688
ABHD10	1386.5	0.213819	0.0762291	2.80496	0.00503234	0.0284369
ABHD12	1357.56	0.244008	0.085023	2.86991	0.00410587	0.0241683
ABHD12B	1347.38	-0.629064	0.087814	-7.16359	7.86e-13	4.1e-11
ABHD8	788.952	0.416223	0.117624	3.5386	0.000402253	0.00366302
ABR	85.9473	-1.06611	0.29712	-3.58816	0.000333017	0.00312082
ABRAXAS1	943.975	-0.274323	0.0817083	-3.35735	0.000786935	0.00638503
AC001226.2	150.423	-0.880386	0.183784	-4.79033	1.67e-06	3.19e-05
AC003665.1	892.844	0.390826	0.0879933	4.44155	8.93e-06	0.000142413
AC004923.1	84.2975	-1.07681	0.246447	-4.36935	1.25e-05	0.000191165
AC005832.4	83.7284	-1.4706	0.252336	-5.82795	5.61e-09	1.82e-07
AC005943.1	603.194	0.347856	0.101895	3.41388	0.000640455	0.00536648
AC006011.1	35.4381	1.85266	0.469039	3.9499	7.82e-05	0.000914029
AC006453.2	1388.88	0.324301	0.0910394	3.5622	0.000367755	0.00340833
AC007325.2	5211.67	-2.18778	0.101979	-21.4534	4.25e-102	4.28e-99
AC007326.4	29919.4	-2.41878	0.0689043	-35.1035	5.97e-270	4.51e-266
AC008013.2	258.077	0.632191	0.139462	4.53307	5.81e-06	9.7e-05
AC008755.1	1268.27	-0.327402	0.0881827	-3.71277	0.000205007	0.00206043
AC010487.3	90.5587	-1.02717	0.246019	-4.17517	2.98e-05	0.000400449
AC011330.1	120.146	-0.627795	0.224923	-2.79116	0.00525197	0.0294282
AC011462.1	453.653	0.498353	0.123146	4.04685	5.19e-05	0.000651198
AC012435.1	2946.29	-0.674932	0.0782608	-8.62414	6.46e-18	5.33e-16
AC015813.2	793.664	0.401626	0.101088	3.97302	7.1e-05	0.000845876
AC025165.3	38.3644	1.50787	0.544815	2.76767	0.00564577	0.0312606
AC026412.1	490.452	0.281548	0.104363	2.69777	0.00698046	0.0368939
AC027796.3	39.3591	-1.49355	0.428834	-3.48281	0.000496178	0.00430552
AC068831.7	2256.08	0.194824	0.0754235	2.58307	0.00979265	0.0484001
AC073111.5	793.431	-0.625179	0.115991	-5.38991	7.05e-08	1.85e-06
AC073264.3	69.8923	1.29808	0.284888	4.55646	5.2e-06	8.81e-05
AC073585.2	37.9933	-2.20434	0.478336	-4.60835	4.06e-06	7.04e-05
AC079594.2	53.7214	-1.16533	0.448836	-2.59634	0.00942232	0.0468975
AC080038.1	6469.69	0.291509	0.0607991	4.79464	1.63e-06	3.13e-05
AC090114.3	119.363	-0.521673	0.198148	-2.63274	0.0084699	0.0430067
AC092338.1	978.365	0.318266	0.0841041	3.78419	0.000154208	0.00162213
AC092685.1	58.1531	-2.51117	0.304545	-8.24562	1.64e-16	1.24e-14
AC092821.1	454.282	0.437605	0.133567	3.2763	0.00105175	0.00813571
AC092865.4	43.0162	-1.34446	0.340882	-3.94406	8.01e-05	0.000931546
AC099548.2	37.4854	1.9777	0.423061	4.67474	2.94e-06	5.3e-05
AC104073.2	17.8098	-1.30435	0.50765	-2.56939	0.0101878	0.0499185
AC105052.1	374.971	0.556703	0.162809	3.41936	0.00062769	0.00527413
AC105052.3	996.772	-0.218345	0.0799306	-2.73168	0.00630123	0.033957
AC112206.3	52.5112	-0.955805	0.292107	-3.27211	0.00106748	0.00823684
AC118549.1	2552.49	-0.332418	0.0814593	-4.08078	4.49e-05	0.000573034
AC120036.1	218.561	-3.33332	0.184703	-18.0469	8.34e-73	4.67e-70
AC125232.1	1452.19	0.405588	0.0874838	4.63615	3.55e-06	6.24e-05
AC136616.1	137.159	0.668096	0.204925	3.2602	0.00111334	0.00852545
AC137834.1	75.526	-0.809555	0.311177	-2.60159	0.00927917	0.0463376
AC138866.1	359.894	0.508013	0.122525	4.14618	3.38e-05	0.000449046
AC239868.1	795.238	-0.335619	0.100602	-3.33611	0.000849583	0.00680567
AC242843.1	1104.54	0.342143	0.0905668	3.77779	0.000158224	0.00165746
AC244154.1	523.935	-0.334144	0.110334	-3.02847	0.00245795	0.0161893
AC253572.1	160.092	0.516382	0.190143	2.71575	0.00661251	0.0352823
ACAA2	2923.85	-0.265228	0.0650287	-4.07863	4.53e-05	0.000577396
ACAT2	7472.04	0.211742	0.0558221	3.79316	0.000148744	0.00157673
ACBD4	313.014	0.40348	0.132878	3.03648	0.00239362	0.0159209
ACE	255.211	-1.34056	0.168766	-7.94331	1.97e-15	1.28e-13
ACER2	189.895	-0.654449	0.181068	-3.61439	0.000301057	0.00287116
ACO2	5327.18	0.270341	0.057777	4.67905	2.88e-06	5.21e-05
ACOT11	240.817	-0.600868	0.140996	-4.26159	2.03e-05	0.000290554
ACOT13	985.724	0.27689	0.079736	3.47258	0.000515479	0.00444748
ACOT8	1115.7	0.354126	0.0833617	4.24807	2.16e-05	0.00030662
ACSF2	791.854	0.280548	0.091594	3.06296	0.00219161	0.0148026
ACSM2A	81.5915	-0.691596	0.238116	-2.90445	0.00367896	0.0222445
ACSS2	5162.59	0.227374	0.0814713	2.79085	0.00525701	0.0294367
ACTN3	378.556	0.96889	0.135408	7.15532	8.35e-13	4.34e-11
ACTR1A	4855.07	0.258559	0.0652083	3.96512	7.34e-05	0.000866337
ACTR1B	3193.42	0.256219	0.0714155	3.58773	0.000333575	0.00312412
ACY1	659.581	0.442717	0.0989243	4.47531	7.63e-06	0.000123167
ACYP1	418.42	0.427092	0.122168	3.49595	0.000472381	0.00414846
ADA	2136.21	0.931679	0.07888	11.8113	3.41e-32	6.29e-30
ADAM23	2135.97	-0.282256	0.0815498	-3.46115	0.00053787	0.00462483
ADAM9	2942.82	0.517627	0.0724838	7.14128	9.25e-13	4.79e-11
ADAMTS12	2384.79	-0.278563	0.0675054	-4.12653	3.68e-05	0.000484915
ADAMTS14	128.588	-1.10643	0.193992	-5.7035	1.17e-08	3.59e-07
ADAMTS18	366.438	-0.451426	0.152332	-2.96343	0.00304234	0.0191823
ADAMTS2	415.816	-0.668085	0.125757	-5.3125	1.08e-07	2.72e-06
ADAMTS7	804.898	0.361988	0.0919518	3.93672	8.26e-05	0.000957545
ADAMTS9	1494.49	-0.371073	0.101461	-3.65731	0.000254881	0.00247608
ADCY7	422.231	0.290138	0.109925	2.63942	0.0083049	0.042311
ADGRG3	69.787	1.10413	0.267199	4.13224	3.59e-05	0.00047426
ADGRL1	5941.82	-0.237121	0.0749048	-3.16564	0.00154744	0.0110911
ADI1	1973.47	0.234212	0.0660817	3.54428	0.000393687	0.00360873
ADIPOR1	6404.63	0.236271	0.0611904	3.86123	0.000112816	0.00125392
ADM	3831.1	-0.531543	0.100421	-5.29316	1.2e-07	2.96e-06
ADNP	6156.88	-0.216315	0.0705828	-3.0647	0.0021789	0.0147432
ADORA2A	300.175	0.684747	0.141229	4.8485	1.24e-06	2.46e-05
ADPRHL2	1946.2	0.269168	0.0732167	3.67632	0.000236626	0.00231866
ADRA2B	748.174	-0.551566	0.116169	-4.74796	2.05e-06	3.87e-05
AEBP1	1538.05	0.343206	0.0819388	4.18856	2.81e-05	0.000380577
AEN	1973.97	-0.417117	0.0764063	-5.4592	4.78e-08	1.32e-06
AES	5006.46	0.298809	0.0772912	3.86601	0.000110628	0.00123414
AFDN	11746.9	-0.236608	0.0665093	-3.55751	0.000374381	0.00346031
AFF1	4081.12	-0.632884	0.0951622	-6.65058	2.92e-11	1.33e-09
AFF2	2172.99	-0.361373	0.102902	-3.51181	0.00044507	0.00395355
AFF3	29.7087	-1.09188	0.397761	-2.74507	0.00604987	0.0329668
AGAP1	2515.04	-0.212653	0.0755999	-2.81287	0.00491016	0.0278611
AGAP3	1286.58	0.220383	0.0751486	2.93263	0.00336108	0.0206697
AGL	2521.65	-0.426689	0.110726	-3.85356	0.000116411	0.00128819
AGO1	4586.77	-0.206835	0.0760785	-2.71871	0.00655373	0.0350677
AGPAT4	1898.4	0.613644	0.0745732	8.22874	1.89e-16	1.37e-14
AGTPBP1	2687.81	-0.220479	0.0788691	-2.7955	0.00518197	0.02913
AHNAK2	122.198	-0.586003	0.225774	-2.59553	0.00944455	0.0469772
AHSA2P	3081.6	0.538468	0.0637788	8.44275	3.1e-17	2.4e-15
AICDA	38.1458	-2.42039	0.407945	-5.93313	2.97e-09	9.98e-08
AIFM1	5025.45	0.173072	0.0547159	3.16311	0.00156092	0.0111624
AIP	1955.27	0.239375	0.0771417	3.10306	0.0019153	0.0132078
AJUBA	1039.78	0.665386	0.112916	5.89277	3.8e-09	1.26e-07
AK4	828.543	-0.347425	0.0928829	-3.74046	0.000183681	0.00186971
AKAP1	1386.02	-0.372899	0.0854873	-4.36204	1.29e-05	0.000196548
AKAP14	21.3675	-1.47298	0.454466	-3.24111	0.00119064	0.00897191
AKAP2	7785.84	-0.58731	0.0656666	-8.94381	3.76e-19	3.38e-17
AKAP4	42.783	-0.970699	0.352036	-2.75739	0.00582656	0.0320153
AKIP1	830.871	0.467251	0.110376	4.23327	2.3e-05	0.000323864
AKNA	3365.07	-0.361009	0.102553	-3.5202	0.000431221	0.00386157
AKR1B15	416.358	-1.10223	0.125168	-8.80602	1.3e-18	1.13e-16
AKR7A2	3114.86	0.217788	0.076452	2.84869	0.00438995	0.0254442
AKT1	3632.12	0.208159	0.0618775	3.36405	0.000768081	0.00624882
AL022324.2	27.9801	1.20963	0.430627	2.80899	0.00496972	0.0281357
AL034430.1	52.0712	2.78258	0.404869	6.8728	6.3e-12	2.99e-10
AL353807.3	81.3761	-1.68482	0.266199	-6.32917	2.46e-10	9.83e-09
AL390879.1	299.197	-0.407013	0.126368	-3.22087	0.00127802	0.00946524
AL445685.3	1380.7	-0.338605	0.130176	-2.60113	0.00929163	0.0463654
AL450472.1	24.7432	-1.967	0.464971	-4.23037	2.33e-05	0.000327153
AL627309.6	35.499	1.94211	0.465515	4.17195	3.02e-05	0.00040506
ALAS1	1807.2	0.200818	0.0702193	2.85987	0.00423813	0.0248501
ALDH16A1	1716.43	0.282123	0.0832417	3.3892	0.000700971	0.00578694
ALDH1A2	441.732	1.18487	0.121142	9.78087	1.36e-22	1.58e-20
ALDH9A1	5363.85	0.440109	0.063872	6.89049	5.56e-12	2.67e-10
ALDOC	2712.53	0.312847	0.074539	4.19709	2.7e-05	0.000369512
ALG3	3715.19	0.217182	0.0775178	2.80171	0.00508324	0.0287026
ALG6	814.912	-0.247605	0.0944119	-2.62261	0.00872594	0.0439965
ALKBH6	721.041	0.279085	0.0985094	2.83308	0.00461019	0.026457
ALPL	4647.06	-0.421029	0.0704327	-5.97775	2.26e-09	7.74e-08
ALS2CL	837.186	-0.463111	0.095145	-4.86743	1.13e-06	2.26e-05
AMD1	3614.53	-0.189745	0.0719768	-2.63619	0.00838424	0.0426314
AMER1	792.393	-0.281166	0.108097	-2.60105	0.00929393	0.0463654
AMIGO1	138.056	0.527053	0.186266	2.82957	0.00466112	0.0266683
AMN	147.329	0.539106	0.181592	2.96878	0.00298984	0.0189057
AMOTL2	1172.45	0.610987	0.102583	5.95601	2.58e-09	8.8e-08
AMPD2	1541.79	0.201878	0.069934	2.88669	0.00389315	0.0232264
AMPD3	138.172	-0.853693	0.19664	-4.34141	1.42e-05	0.000212935
AMT	1628.96	0.2429	0.0814393	2.98258	0.00285827	0.0182456
AMZ2	4141.49	0.211723	0.0660124	3.20732	0.00133979	0.00985988
AMZ2P1	577.809	0.376734	0.10135	3.71716	0.000201475	0.00203168
ANAPC11	4230.13	0.366612	0.0910872	4.02485	5.7e-05	0.000701217
ANGPT1	59.1998	-0.862929	0.287723	-2.99916	0.00270721	0.0174956
ANK2	1992.55	-0.371255	0.101487	-3.65813	0.000254058	0.00247126
ANKDD1B	81.1386	-2.49596	0.264437	-9.43874	3.77e-21	3.93e-19
ANKHD1	4467.6	-0.169062	0.0625818	-2.70145	0.00690378	0.0365653
ANKRA2	819.637	0.235585	0.0887129	2.6556	0.00791685	0.0408016
ANKRD13D	1568.46	0.288623	0.0854885	3.37616	0.000735063	0.00603214
ANKRD18CP	68.222	-0.823588	0.255307	-3.22587	0.0012559	0.00932426
ANKRD24	203.741	0.60908	0.172653	3.52777	0.000419082	0.0037673
ANKRD28	1661.97	-0.23239	0.0827276	-2.8091	0.004968	0.0281357
ANOS1	2107.36	-0.313979	0.0702875	-4.46707	7.93e-06	0.00012752
ANP32E	5184.43	-0.151385	0.0572627	-2.64369	0.00820077	0.0419502
ANXA2	25702.2	0.238025	0.0739571	3.21842	0.00128899	0.00952779
ANXA6	7306.48	0.181167	0.0624115	2.90279	0.00369858	0.0223274
AP000944.2	699.202	0.433308	0.103217	4.19802	2.69e-05	0.000368999
AP1G2	1496.65	0.207645	0.0772444	2.68816	0.00718463	0.0377618
AP1S2	3155.64	-0.206767	0.0636821	-3.24686	0.00116685	0.00882785
AP3B1	5876.43	-0.209036	0.0767855	-2.72234	0.00648212	0.034746
APBA1	43.865	-1.15635	0.331445	-3.48881	0.000485171	0.00423188
APCDD1L	101.352	-0.752832	0.227705	-3.30618	0.000945779	0.0074538
APELA	548.496	-1.20738	0.108804	-11.0968	1.3e-28	2.03e-26
APEX1	4731.84	-0.237673	0.0673124	-3.5309	0.000414148	0.00373592
APIP	1043.05	0.260927	0.082516	3.16213	0.00156619	0.0111883
APLNR	196.533	1.01259	0.16754	6.04387	1.5e-09	5.35e-08
APLP1	558.596	0.555237	0.102409	5.42177	5.9e-08	1.58e-06
APLP2	32464.2	0.139024	0.0489096	2.84247	0.00447654	0.0258174
APOC1	1775.1	-0.83973	0.0973125	-8.62921	6.18e-18	5.13e-16
APOC1P1	61.7629	-1.38742	0.294573	-4.70994	2.48e-06	4.55e-05
APPL1	1740.27	-0.24572	0.0684429	-3.59015	0.000330492	0.00310101
APTX	1523.27	0.19312	0.0745585	2.59018	0.00959268	0.0475888
ARAF	1890.28	0.178727	0.0663182	2.69499	0.00703916	0.0371091
ARCN1	12080.5	0.202324	0.0743902	2.71977	0.00653282	0.0349806
ARF1	18052	0.306509	0.054952	5.57775	2.44e-08	7.08e-07
ARF3	5439.97	-0.173135	0.0605831	-2.85781	0.00426573	0.0249442
ARF4	4672.48	0.308131	0.093007	3.31299	0.000923035	0.00730885
ARFGAP1	5098.56	0.406091	0.0728527	5.57413	2.49e-08	7.22e-07
ARFGEF1	4624.9	-1.00855	0.0815044	-12.3741	3.61e-35	7.18e-33
ARFGEF2	2754.88	-0.443886	0.0825184	-5.37923	7.48e-08	1.95e-06
ARHGAP19	2435.02	0.250521	0.0699178	3.58307	0.000339574	0.00317636
ARHGAP28	804.297	0.384388	0.108101	3.55581	0.000376811	0.00347734
ARHGAP31	273.923	0.427031	0.135474	3.15212	0.00162092	0.0114966
ARHGAP39	1023.6	-0.357513	0.0870994	-4.10465	4.05e-05	0.000524048
ARHGAP4	437.004	0.371529	0.108806	3.41459	0.000638782	0.00535839
ARHGEF10	325.37	-0.419722	0.142035	-2.95506	0.00312611	0.0195589
ARHGEF3	354.287	0.60896	0.127838	4.76352	1.9e-06	3.6e-05
ARHGEF34P	30.216	1.52103	0.532312	2.8574	0.00427127	0.0249508
ARID3B	9309.54	0.218156	0.0620258	3.51719	0.000436141	0.00388958
ARL1	4409.96	0.181093	0.0704657	2.56994	0.0101716	0.0498877
ARL16	1574.48	0.268444	0.0843293	3.18328	0.00145619	0.0105521
ARL2BP	1508.54	0.216669	0.0788288	2.7486	0.00598504	0.032696
ARL3	1402.68	0.200354	0.0731812	2.73778	0.00618553	0.0334767
ARL4D	1644.41	-0.547539	0.108935	-5.02627	5e-07	1.08e-05
ARL8A	1337.66	0.224183	0.0872	2.5709	0.0101434	0.0497658
ARMC12	82.4662	1.68304	0.275391	6.11145	9.87e-10	3.65e-08
ARMC5	453.213	0.370033	0.124522	2.97162	0.00296232	0.0187672
ARMCX3	4312.19	0.195045	0.0653888	2.98284	0.00285584	0.0182378
ARMT1	7930.01	-1.46835	0.0614703	-23.8871	4.17e-126	4.85e-123
ARNTL2	882.077	-0.230755	0.0896369	-2.57433	0.0100433	0.0493588
ARPC1B	3170.64	0.342533	0.0677724	5.05417	4.32e-07	9.57e-06
ARPC2	8083.76	0.143566	0.0550956	2.60576	0.00916711	0.0458537
ARPC3	4297.52	0.192909	0.0641093	3.00906	0.00262054	0.0170518
ARPC5	3843.86	0.224813	0.0555584	4.04642	5.2e-05	0.000651843
ARPIN-AP3S2	1446.87	0.243824	0.0759839	3.20889	0.00133251	0.00981586
ARRB1	3694.19	-0.320616	0.0738069	-4.34398	1.4e-05	0.000210668
ARRDC3	4293.38	-0.236721	0.0672732	-3.5188	0.000433503	0.00387971
ARRDC4	2212.97	-0.727142	0.082716	-8.79083	1.48e-18	1.28e-16
ARSE	575.612	-0.298177	0.0985907	-3.0244	0.00249131	0.016352
ART3	38.8797	1.27749	0.350806	3.64159	0.000270957	0.0026121
ASAP3	1314.69	-0.250915	0.0757895	-3.31068	0.0009307	0.00735798
ASB1	2276.53	0.27369	0.0664454	4.11902	3.8e-05	0.000497108
ASB2	21.9619	2.22575	0.512813	4.34028	1.42e-05	0.000213635
ASH1L	3783.78	-0.301218	0.101326	-2.97275	0.0029514	0.0187215
ASH2L	6193.28	-0.984445	0.0610265	-16.1314	1.53e-58	5.39e-56
ASIC3	174.389	0.685957	0.181058	3.7886	0.0001515	0.00159823
ASIC4	128.77	1.09847	0.20702	5.30609	1.12e-07	2.8e-06
ASMTL	2273.14	0.356604	0.0766163	4.65442	3.25e-06	5.78e-05
ASNA1	4517.82	0.964617	0.0694817	13.883	8.03e-44	2.13e-41
ASNS	8871.82	-0.487244	0.0599536	-8.12702	4.4e-16	3.06e-14
ASNSD1	1398.25	-0.236196	0.0788228	-2.99654	0.00273063	0.0176018
ASPSCR1	1988.13	0.268865	0.0796077	3.37737	0.000731819	0.00600879
ASRGL1	5445.75	-1.55403	0.0910821	-17.0619	2.85e-65	1.27e-62
ASS1	4295.48	-0.245905	0.092311	-2.66387	0.00772472	0.0400298
ASXL2	2764.72	-0.496143	0.112535	-4.4088	1.04e-05	0.000162822
ATG13	4501.74	0.150661	0.0567889	2.65301	0.00797781	0.0410598
ATG14	838.392	-0.232625	0.0856563	-2.7158	0.00661164	0.0352823
ATG4A	1288.22	0.306113	0.0815158	3.75525	0.000173166	0.00178576
ATG4B	5846.11	0.301904	0.0760107	3.97187	7.13e-05	0.000846768
ATP11A	2689.56	-0.334863	0.0808268	-4.14297	3.43e-05	0.000454994
ATP1B2	1484.57	2.80017	0.114003	24.5623	3.19e-133	4.83e-130
ATP2B1	3980.6	-0.658545	0.0887576	-7.41959	1.17e-13	6.6e-12
ATP5F1B	48973.2	0.198907	0.0599018	3.32056	0.000898378	0.00713604
ATP5IF1	2998.6	0.29796	0.0703528	4.23523	2.28e-05	0.000322553
ATP5MC1	2430.83	0.217744	0.0845581	2.57508	0.0100216	0.0492801
ATP5MC3	13937.6	0.196439	0.0664572	2.95587	0.00311788	0.0195316
ATP5MD	2877.99	0.25598	0.0734298	3.48604	0.000490221	0.00426608
ATP5MF	3873.8	0.194326	0.0674013	2.88312	0.00393754	0.0233962
ATP5MPL	2770.67	0.252301	0.0910528	2.77094	0.00558954	0.031006
ATP5PO	7520.98	0.207881	0.0786132	2.64435	0.00818481	0.0419111
ATP6AP1	2508.82	0.229913	0.0709456	3.24069	0.00119242	0.0089764
ATP6V0A1	1802.74	-0.250195	0.0662011	-3.77931	0.000157265	0.00164855
ATP6V0B	3481.78	0.322946	0.082567	3.91132	9.18e-05	0.0010472
ATP6V0E2	277.713	0.38744	0.147779	2.62174	0.00874818	0.0440939
ATP6V1C2	297.343	-0.622018	0.129538	-4.80183	1.57e-06	3.04e-05
ATP6V1E1	4305.65	0.254552	0.0758633	3.3554	0.000792497	0.00642326
ATP6V1F	2628.92	0.235822	0.0780229	3.02248	0.00250715	0.0164345
ATP8A2	110.507	-2.03936	0.217453	-9.3784	6.7e-21	6.89e-19
ATP8B2	3213.65	-0.246273	0.0750689	-3.28062	0.00103579	0.00803333
ATP8B3	373.882	0.703179	0.133414	5.27063	1.36e-07	3.32e-06
ATP9B	1364.74	-0.372731	0.0938216	-3.97277	7.1e-05	0.000845876
ATRAID	3054.69	0.262656	0.06942	3.78357	0.000154592	0.00162504
ATRN	3473.98	-0.226017	0.0686119	-3.29413	0.00098726	0.00771237
ATXN7L1	451.925	-0.349319	0.115403	-3.02696	0.00247026	0.0162562
AUP1	3020.54	0.210407	0.0695022	3.02734	0.00246718	0.016243
AURKAIP1	4982.93	0.27737	0.0819021	3.3866	0.000707636	0.00583558
AXIN2	1286.36	-0.261742	0.0881667	-2.96872	0.00299045	0.0189057
AZIN1	6442.6	-0.25429	0.0726488	-3.50026	0.000464796	0.00409432
B2M	2438.02	0.255142	0.0671327	3.80056	0.000144371	0.00153792
B3GALT6	1082.64	0.302316	0.101559	2.97676	0.00291311	0.0185253
B3GAT3	2391.89	0.281975	0.0930779	3.02946	0.00244995	0.0161436
B4GALNT2	43.5519	-0.857085	0.315742	-2.71451	0.00663743	0.0353902
B4GALT2	2844.9	0.294683	0.0651639	4.52218	6.12e-06	0.000100894
B4GALT3	1618.44	0.24413	0.0729691	3.34567	0.000820839	0.00659989
B4GALT7	813.61	0.259596	0.0911499	2.84801	0.00439933	0.0254599
B4GAT1	1659.53	0.341678	0.0704061	4.85296	1.22e-06	2.42e-05
BAALC	207.43	-0.547164	0.18578	-2.94522	0.0032272	0.0200379
BABAM1	4567.38	0.190284	0.0627824	3.03085	0.00243866	0.0161114
BACE1	2644.46	-0.401522	0.0619752	-6.47875	9.25e-11	3.98e-09
BACH2	475.203	-0.30613	0.108313	-2.82635	0.00470814	0.0268992
BAG4	999.37	-0.388386	0.08344	-4.65467	3.24e-06	5.78e-05
BAHCC1	2331.75	0.412491	0.0882214	4.67564	2.93e-06	5.29e-05
BAIAP3	363.17	0.56533	0.149756	3.77501	0.000160002	0.00167248
BANF1	8725.9	0.257026	0.0732126	3.51067	0.000446972	0.00396737
BARD1	1534.57	-0.718043	0.0902653	-7.95481	1.79e-15	1.18e-13
BBS1	1203.61	-0.315984	0.0783058	-4.03525	5.45e-05	0.000677177
BBS2	969.426	0.239576	0.0883925	2.71036	0.006721	0.035735
BCAP31	4879.72	0.219111	0.0750289	2.92035	0.00349634	0.0213538
BCAR3	719.234	0.361441	0.0891223	4.05556	5e-05	0.000630017
BCAT2	1593.21	0.290165	0.0756484	3.83571	0.000125201	0.00136744
BCL2L1	1728.76	0.274972	0.0720363	3.81713	0.000135016	0.00145674
BCL2L11	971.618	-0.283826	0.0830653	-3.4169	0.000633376	0.00531599
BCL6	579.909	0.450163	0.104694	4.2998	1.71e-05	0.000250647
BCL9	5335.82	-0.20696	0.0713905	-2.89898	0.0037438	0.0225029
BCLAF3	321.011	-0.384802	0.144609	-2.66099	0.00779104	0.0402355
BCOR	1277.4	-0.587124	0.0815375	-7.20067	5.99e-13	3.19e-11
BCR	6633.59	0.370289	0.0625396	5.92088	3.2e-09	1.07e-07
BCRP2	111.354	0.785806	0.216224	3.63422	0.000278826	0.00268113
BEND3	2143.3	-0.545221	0.0839901	-6.49149	8.5e-11	3.68e-09
BET1	935.144	0.276407	0.0891469	3.10058	0.00193141	0.0133068
BEX1	129.722	-1.36062	0.214178	-6.35275	2.11e-10	8.5e-09
BEX3	8262.25	0.233183	0.0719766	3.23971	0.00119653	0.00898946
BFAR	1666.06	-0.340388	0.0770534	-4.41755	9.98e-06	0.000157018
BICD1	4146.44	-0.819341	0.0706179	-11.6025	4e-31	6.8e-29
BID	377.309	0.341905	0.125009	2.73505	0.0062371	0.0337075
BLACAT1	168.89	0.578814	0.165717	3.49279	0.000477999	0.00418623
BLCAP	3559.42	0.412604	0.0671864	6.14119	8.19e-10	3.07e-08
BLM	2231.83	-0.231489	0.0861455	-2.68719	0.00720563	0.0378064
BLOC1S6	4589.02	-0.277873	0.0790043	-3.51718	0.00043615	0.00388958
BLVRA	209.684	0.532608	0.155578	3.42341	0.000618418	0.00522235
BLVRB	1064.22	0.231658	0.0869335	2.66478	0.00770398	0.0399634
BMF	569.842	-0.544951	0.107387	-5.07465	3.88e-07	8.71e-06
BOC	459.541	-0.404182	0.111955	-3.61022	0.000305936	0.00290668
BOLA2B	343.389	0.349547	0.133898	2.61055	0.00903968	0.0453213
BPGM	618.73	0.267611	0.0978898	2.7338	0.00626085	0.0338117
BRCA1	2644.21	-0.361568	0.0910901	-3.96935	7.21e-05	0.00085444
BRCC3	635.607	-0.38942	0.0967156	-4.02644	5.66e-05	0.000697057
BRSK1	1391.34	0.335248	0.104126	3.21965	0.00128348	0.009501
BSG	27710.4	0.196397	0.0673341	2.91675	0.00353702	0.0215327
BST2	5175.33	0.456504	0.0993727	4.59386	4.35e-06	7.47e-05
BTBD2	6700.19	0.218933	0.0690309	3.17153	0.0015164	0.0109204
BTBD8	403.987	0.474471	0.136041	3.4877	0.000487189	0.00424703
BTF3L4	5613.28	-0.309571	0.0554064	-5.58729	2.31e-08	6.72e-07
BTG3	1882.32	0.310552	0.0746711	4.15893	3.2e-05	0.000426583
BTK	248.098	1.05644	0.17334	6.09465	1.1e-09	4.02e-08
BTN3A2	200.449	0.619713	0.189428	3.2715	0.00106979	0.00825052
BUB1B	7097.95	-0.221368	0.0624662	-3.54381	0.000394392	0.00360873
BUD23	2117.07	0.198393	0.0710684	2.79158	0.00524522	0.029409
BX322639.1	4245.66	-0.360939	0.0815551	-4.4257	9.61e-06	0.000151839
BZW1	8299.38	-0.188256	0.0594492	-3.16666	0.001542	0.0110679
C11orf24	1819.74	0.327416	0.0680681	4.81012	1.51e-06	2.94e-05
C11orf68	1003.81	0.31066	0.098015	3.16952	0.00152693	0.0109857
C11orf95	2528.02	-0.210252	0.0775595	-2.71085	0.00671103	0.035715
C12orf4	1950.41	-0.310955	0.0769881	-4.039	5.37e-05	0.000668938
C12orf56	511.479	-0.422616	0.107491	-3.93164	8.44e-05	0.000975016
C12orf57	5337.89	0.450324	0.0983242	4.57999	4.65e-06	7.97e-05
C12orf75	409.596	0.379227	0.116451	3.25652	0.00112787	0.00860184
C13orf42	574.405	-0.568596	0.114056	-4.98523	6.19e-07	1.32e-05
C14orf119	1666.16	0.276767	0.0864193	3.20261	0.00136188	0.00999333
C15orf53	75.0427	-0.840028	0.245293	-3.42459	0.000615727	0.00520253
C15orf61	384.009	0.503128	0.129154	3.89558	9.8e-05	0.00111089
C16orf58	2977.88	0.307338	0.0606599	5.06658	4.05e-07	9.02e-06
C16orf91	369.197	0.310351	0.120488	2.57579	0.0100013	0.0492055
C17orf49	2968.13	0.274022	0.0691153	3.96471	7.35e-05	0.000867155
C17orf58	759.379	0.261115	0.0907377	2.87769	0.004006	0.0237626
C18orf32	1659.39	0.280113	0.0817157	3.42789	0.000608285	0.00514829
C19orf48	2730.12	-0.26926	0.0873951	-3.08095	0.0020634	0.0141197
C1GALT1C1	1281.03	0.279155	0.0911525	3.06251	0.0021949	0.0148116
C1orf122	2320.06	0.417085	0.0901546	4.62634	3.72e-06	6.51e-05
C1orf198	1487.41	0.212658	0.0762375	2.78941	0.00528035	0.0295403
C1orf21	3157.05	0.451121	0.0629398	7.1675	7.64e-13	4.01e-11
C1orf210	227.654	1.54671	0.160146	9.65812	4.54e-22	5.08e-20
C1orf43	9169.17	0.199362	0.05829	3.42017	0.000625814	0.00526384
C1orf52	2453	0.266292	0.0719792	3.69957	0.000215963	0.002148
C1orf54	353.858	0.399031	0.130232	3.06401	0.00218389	0.0147638
C1QL1	172.115	0.591247	0.196025	3.01617	0.00255986	0.0167293
C1QL4	180.293	-0.469365	0.180488	-2.60054	0.00930782	0.046404
C1QTNF12	506.457	1.05866	0.136736	7.74241	9.75e-15	6.17e-13
C22orf39	1775.95	0.24254	0.0712749	3.40288	0.000666784	0.00554711
C2CD4C	115.126	-0.843941	0.221983	-3.80184	0.000143628	0.00153173
C2CD5	3253.48	-0.357649	0.0677047	-5.28249	1.27e-07	3.13e-06
C2orf50	42.8296	-1.42795	0.338087	-4.22362	2.4e-05	0.00033494
C2orf68	2051.09	0.195423	0.0677676	2.88372	0.00393005	0.02337
C2orf76	325.015	0.33714	0.123836	2.72247	0.00647961	0.0347449
C4orf46	792.909	-0.33348	0.088021	-3.78864	0.000151471	0.00159823
C4orf48	242.57	0.585579	0.152967	3.82815	0.00012911	0.00140607
C5orf34	569.325	-0.306665	0.0999223	-3.06903	0.00214753	0.0145962
C6orf106	6123.37	-0.291259	0.0641766	-4.5384	5.67e-06	9.51e-05
C9orf135	162.386	-2.48036	0.199674	-12.422	1.98e-35	4.05e-33
C9orf16	2060.24	0.261938	0.0819248	3.1973	0.00138719	0.0101594
C9orf40	654.984	0.259058	0.0970206	2.67013	0.00758215	0.0394805
CA2	471.536	0.481704	0.113848	4.23113	2.33e-05	0.000326343
CA4	137.88	0.959217	0.199462	4.80903	1.52e-06	2.95e-05
CAB39L	658.068	0.293024	0.106423	2.75339	0.00589816	0.0322797
CABLES1	166.182	-0.576778	0.178776	-3.22626	0.00125421	0.00931631
CACHD1	6000.85	-0.344753	0.0748223	-4.60762	4.07e-06	7.05e-05
CACNA1E	62.8353	1.49569	0.291514	5.13075	2.89e-07	6.58e-06
CACNA2D2	2444.49	-1.62961	0.0828076	-19.6795	3.23e-86	2.32e-83
CACNB2	290.822	0.513587	0.150417	3.41442	0.000639172	0.0053587
CADM4	258.136	0.407853	0.153181	2.66256	0.00775489	0.0401311
CADPS2	731.271	0.622058	0.0918599	6.77181	1.27e-11	5.9e-10
CALB1	1604.54	-0.347066	0.0730766	-4.74935	2.04e-06	3.85e-05
CALM3	17580.4	0.18913	0.0586464	3.22493	0.00126005	0.00935047
CALN1	599.057	1.10197	0.108234	10.1814	2.4e-24	3.05e-22
CALR	21967.5	0.333072	0.061949	5.37655	7.59e-08	1.97e-06
CALU	14289.5	0.341427	0.0778198	4.3874	1.15e-05	0.000177299
CAMK1	272.987	0.453767	0.135169	3.35705	0.000787803	0.00638864
CAMK2D	2221.16	0.261951	0.0699411	3.74531	0.00018017	0.00184017
CAMSAP1	2356.55	-0.249589	0.0754751	-3.30691	0.000943302	0.007444
CAMTA1	3689.12	0.192334	0.0687869	2.79609	0.00517256	0.0290988
CAP2	1919.73	0.199812	0.0731901	2.73004	0.00633258	0.0340895
CAPN13	128.14	-0.735263	0.192156	-3.82639	0.000130034	0.00141512
CAPN3	170.965	-0.515104	0.177576	-2.90075	0.00372271	0.0224283
CAPN6	942.3	-0.247321	0.0866381	-2.85465	0.00430846	0.025068
CARD19	445.802	0.327628	0.120917	2.70954	0.0067377	0.0358048
CARD6	83.8534	-0.789069	0.240647	-3.27895	0.00104193	0.00807268
CARS	4504.61	-0.202295	0.0599293	-3.37556	0.000736645	0.00604185
CASK	1851.12	-0.229429	0.0742705	-3.0891	0.00200765	0.0138007
CASP8AP2	1850.11	-0.296759	0.114293	-2.59648	0.00941848	0.0468939
CAST	3746.91	-0.236815	0.0751624	-3.15072	0.00162871	0.0115314
CASTOR1	423.368	0.532967	0.116748	4.5651	4.99e-06	8.5e-05
CATSPERG	155	-1.03947	0.171725	-6.05313	1.42e-09	5.09e-08
CAVIN1	1092.5	-0.50514	0.0921235	-5.48329	4.17e-08	1.17e-06
CAVIN3	1620.89	0.295775	0.10393	2.8459	0.0044286	0.0255897
CBFB	1784.98	0.175565	0.0672821	2.60938	0.00907057	0.045446
CBR1	707.788	0.311931	0.0944255	3.30346	0.000954989	0.00750291
CBS	9825.98	-0.402295	0.0748974	-5.37128	7.82e-08	2.02e-06
CBSL	64.9439	-1.24223	0.296432	-4.19059	2.78e-05	0.000377866
CBX3	6701.2	-0.148383	0.0518683	-2.86077	0.0042261	0.0247892
CCDC106	734.468	0.298029	0.0990478	3.00894	0.00262162	0.0170518
CCDC146	593.344	0.540286	0.0986231	5.47829	4.29e-08	1.2e-06
CCDC153	199.465	0.608962	0.162417	3.74937	0.000177278	0.00181554
CCDC160	200.942	0.517849	0.164343	3.15103	0.00162698	0.0115294
CCDC163	332	-1.04855	0.135607	-7.73225	1.06e-14	6.6e-13
CCDC167	963.636	0.273994	0.084798	3.23114	0.00123297	0.00918559
CCDC18	1447.52	-0.341075	0.10587	-3.22164	0.00127459	0.00944679
CCDC194	68.6151	0.887027	0.270454	3.27977	0.00103891	0.00805339
CCDC24	285.562	0.374725	0.129128	2.90197	0.00370821	0.0223676
CCDC28B	1331.13	0.336229	0.0973939	3.45226	0.000555907	0.00475826
CCDC3	601.854	-0.577952	0.145083	-3.9836	6.79e-05	0.000813029
CCDC33	221.821	-0.745328	0.151234	-4.92832	8.29e-07	1.72e-05
CCDC39	132.935	0.6292	0.189412	3.32187	0.000894176	0.00711388
CCDC57	1065.53	-0.371169	0.0948503	-3.91321	9.11e-05	0.00104061
CCDC6	2793.42	-0.38828	0.0807413	-4.80894	1.52e-06	2.95e-05
CCDC71L	743.843	-0.309142	0.103423	-2.98909	0.0027981	0.0179678
CCDC80	706.488	-0.448836	0.0947896	-4.73507	2.19e-06	4.08e-05
CCDC88A	6433.06	-0.328014	0.103742	-3.16183	0.00156781	0.0111946
CCDC90B	1715.66	0.249076	0.0830824	2.99794	0.0027181	0.0175509
CCM2	926.921	0.239052	0.0913927	2.61566	0.00890563	0.0447383
CCN1	2050.13	0.318852	0.100988	3.15732	0.00159226	0.0113424
CCN2	1699.85	0.467945	0.102395	4.57001	4.88e-06	8.32e-05
CCND1	3690.71	-0.426067	0.0943983	-4.5135	6.38e-06	0.000104772
CCND3	847.902	0.337422	0.0964486	3.49847	0.000467944	0.00411726
CCNJ	1119.75	-0.200287	0.077434	-2.58655	0.00969435	0.0480143
CCNQ	1076.27	0.258299	0.0853417	3.02664	0.00247287	0.0162592
CCNT2	2781.98	-0.264034	0.0701573	-3.76346	0.000167576	0.00173975
CCP110	808.755	-0.309822	0.1021	-3.03449	0.0024094	0.0159809
CD109	566.373	-0.807175	0.135962	-5.93675	2.91e-09	9.79e-08
CD151	4570.68	0.294817	0.0805443	3.6603	0.000251919	0.00245678
CD1D	629.038	1.63633	0.102758	15.9241	4.31e-57	1.42e-54
CD24	13463.1	-0.280046	0.0552362	-5.06997	3.98e-07	8.88e-06
CD276	5044.59	0.317157	0.0591784	5.35934	8.35e-08	2.14e-06
CD2AP	2479.83	-0.320086	0.077938	-4.10693	4.01e-05	0.000520041
CD38	77.135	-1.04531	0.244066	-4.28289	1.84e-05	0.000267363
CD63	6898.97	0.413971	0.0834614	4.96003	7.05e-07	1.49e-05
CD79B	95.4184	0.719388	0.224086	3.21033	0.00132584	0.0097715
CD81	5467.04	0.18321	0.0685337	2.67328	0.00751139	0.039166
CD82	851.982	0.621717	0.107178	5.80079	6.6e-09	2.1e-07
CD8A	218.784	0.948848	0.164423	5.77078	7.89e-09	2.47e-07
CD9	8558.57	-0.284499	0.0690516	-4.12009	3.79e-05	0.000495652
CD99	3488.69	0.330377	0.0800949	4.12481	3.71e-05	0.00048813
CDC20	14039.5	0.413973	0.0615496	6.72585	1.75e-11	8.05e-10
CDC26	402.842	0.435925	0.123742	3.52285	0.000426933	0.00382544
CDC34	2661.81	0.256046	0.0732376	3.4961	0.000472116	0.00414846
CDC42EP1	597.065	0.387141	0.130144	2.9747	0.00293273	0.0186265
CDCA7	7342.12	-0.361163	0.062404	-5.7875	7.14e-09	2.25e-07
CDCA7L	5349.83	-0.238372	0.0596186	-3.99828	6.38e-05	0.00077097
CDH11	406.821	-0.318965	0.122454	-2.60476	0.0091938	0.0459568
CDH23	304.461	-0.364334	0.126213	-2.88666	0.0038936	0.0232264
CDH24	539.25	0.426576	0.104489	4.08251	4.46e-05	0.000569761
CDH6	5007.68	0.414718	0.0969398	4.2781	1.88e-05	0.000272143
CDK1	5094.35	0.210208	0.0775857	2.70936	0.00674124	0.0358048
CDK15	29.4169	1.5345	0.408962	3.75219	0.000175294	0.00180009
CDK5RAP3	4928.87	0.233815	0.070235	3.32904	0.00087147	0.00694786
CDKL5	1041.74	-0.323505	0.0999418	-3.23693	0.00120821	0.00905104
CDKN2A	319.805	0.50534	0.158438	3.18951	0.00142514	0.0103723
CDO1	583.052	-0.331333	0.107557	-3.08053	0.00206632	0.0141333
CDON	1415.73	-0.279823	0.103296	-2.70895	0.00674956	0.0358364
CDPF1	386.147	0.300591	0.114848	2.6173	0.00886287	0.0445827
CDRT4	557.669	0.527579	0.129265	4.08138	4.48e-05	0.000572049
CDT1	4168.41	-0.457425	0.0840699	-5.44101	5.3e-08	1.44e-06
CDV3	12643.1	-1.12558	0.055444	-20.3013	1.25e-91	9.97e-89
CEACAM19	222.42	-0.647779	0.154098	-4.20367	2.63e-05	0.000360891
CEBPD	276.878	0.396472	0.143892	2.75534	0.00586309	0.032181
CEBPZ	5724.13	-0.55603	0.0682512	-8.14681	3.74e-16	2.61e-14
CEBPZOS	5866.12	-0.175957	0.0587343	-2.99582	0.00273709	0.0176284
CECR2	4338.85	-0.31893	0.0779809	-4.08985	4.32e-05	0.000554362
CEMIP	41.3791	-1.34534	0.333933	-4.02878	5.61e-05	0.000692978
CENPT	2493.86	0.424473	0.075156	5.64789	1.62e-08	4.84e-07
CENPW	1168.6	0.393096	0.0956539	4.10957	3.96e-05	0.000515664
CEP135	623.044	-0.287313	0.104336	-2.75373	0.00589212	0.03227
CEP162	726.426	-0.328689	0.102936	-3.19316	0.00140727	0.0102715
CEP192	2539.65	-0.565931	0.0879291	-6.43622	1.22e-10	5.13e-09
CEP57	4811.86	-0.194516	0.0681213	-2.85543	0.0042979	0.0250599
CEP68	1890.1	-0.254725	0.0712962	-3.57277	0.000353229	0.00328781
CEP72	582.973	-0.29651	0.10245	-2.89418	0.0038015	0.0227759
CEP95	1983.19	-0.23174	0.0707724	-3.27444	0.0010587	0.00818019
CEPT1	2342.1	-0.306257	0.0724152	-4.22918	2.35e-05	0.000328277
CERS5	2111.49	0.337317	0.0772906	4.36426	1.28e-05	0.000194754
CERS6	4027.31	0.471073	0.0971323	4.84981	1.24e-06	2.45e-05
CETN3	1151.32	0.264747	0.0821131	3.22418	0.00126336	0.00937042
CFAP36	535.087	0.278565	0.105433	2.6421	0.00823948	0.0420912
CFAP44	124.234	-0.801236	0.191987	-4.17339	3e-05	0.00040287
CFC1	303.983	0.677283	0.172984	3.91529	9.03e-05	0.00103406
CFDP1	2406.37	0.24556	0.066306	3.70343	0.000212704	0.00212507
CGNL1	3919.7	-0.317655	0.0755458	-4.2048	2.61e-05	0.00035942
CGREF1	116.673	-0.724755	0.223701	-3.23984	0.00119596	0.00898946
CHAC1	1754.15	-0.756592	0.251795	-3.00479	0.00265764	0.017249
CHCHD1	1043.48	0.317059	0.0946127	3.35113	0.000804839	0.00648851
CHCHD10	838.934	0.542779	0.103016	5.26888	1.37e-07	3.35e-06
CHCHD6	513.094	0.335473	0.115638	2.90106	0.00371905	0.0224151
CHCHD7	922.823	0.293341	0.0813484	3.60599	0.000310966	0.00294706
CHD7	1943.79	-0.229577	0.0845184	-2.71629	0.00660177	0.0352599
CHGA	17.8042	-2.371	0.7256	-3.26764	0.00108448	0.00833825
CHI3L2	315.462	-3.16932	0.166023	-19.0896	3.08e-81	1.94e-78
CHM	2320.93	-0.221554	0.0755418	-2.93286	0.00335856	0.0206626
CHMP2A	1724.83	0.220401	0.0810507	2.71929	0.00654216	0.0350182
CHMP3	2368.51	-0.204771	0.0684722	-2.99057	0.00278457	0.0179037
CHMP5	2511.72	0.25887	0.0663079	3.90406	9.46e-05	0.00107508
CHMP6	962.397	0.429118	0.116558	3.68158	0.000231796	0.0022856
CHN1	12731.7	0.321509	0.0556203	5.78042	7.45e-09	2.34e-07
CHN2	890.323	-0.417561	0.114545	-3.6454	0.000266974	0.00257735
CHPF	4221.36	0.435297	0.0668614	6.51044	7.49e-11	3.27e-09
CHPT1	1600.09	0.202842	0.0716385	2.83147	0.00463345	0.0265804
CHRD	275.562	0.995869	0.142623	6.98253	2.9e-12	1.44e-10
CHRM4	35.3385	1.12776	0.385037	2.92897	0.00340085	0.0208718
CHRNB4	77.8063	-0.944375	0.245292	-3.85001	0.000118113	0.00130321
CHST14	1190.07	0.439881	0.0850387	5.17272	2.31e-07	5.37e-06
CHST15	1891.04	-0.459504	0.0715569	-6.42152	1.35e-10	5.6e-09
CHST2	707.652	-0.934461	0.117192	-7.97374	1.54e-15	1.02e-13
CHST7	1644.4	0.411363	0.0843943	4.87431	1.09e-06	2.19e-05
CIAO2B	1743.95	0.415718	0.0959299	4.33356	1.47e-05	0.000219584
CIAO3	957.908	0.364809	0.0904075	4.03516	5.46e-05	0.000677177
CIB1	1263.67	0.317692	0.085741	3.70526	0.000211176	0.00211344
CIB2	2117.93	0.256672	0.0887109	2.89336	0.00381145	0.0228083
CIDECP1	656.328	0.367906	0.112968	3.25675	0.00112697	0.00859936
CILP	721.444	-4.62438	0.170869	-27.0639	2.62e-161	9.9e-158
CINP	1221.49	0.220633	0.0796681	2.76941	0.00561583	0.0311062
CITED2	4395.69	0.431675	0.0585055	7.37837	1.6e-13	8.81e-12
CIZ1	2847.08	-0.212605	0.0684906	-3.10415	0.00190824	0.0131893
CKAP4	3438.28	0.56281	0.0593516	9.48265	2.48e-21	2.66e-19
CKLF	575.291	0.324429	0.103492	3.13481	0.00171968	0.0120513
CKS1B	10569.2	0.274073	0.0618966	4.42792	9.51e-06	0.000150444
CKS2	4037.37	0.363873	0.0684914	5.31268	1.08e-07	2.72e-06
CLCN5	1390.43	-0.412422	0.0980466	-4.20639	2.59e-05	0.000357223
CLCNKB	424.683	0.378491	0.13415	2.8214	0.00478146	0.0272639
CLDN4	119.79	-0.614029	0.210623	-2.9153	0.00355346	0.0216153
CLDN5	122.793	-0.703362	0.231119	-3.04329	0.0023401	0.0156034
CLEC4D	104.974	-2.35007	0.254684	-9.22739	2.77e-20	2.76e-18
CLIC1	624.055	0.281677	0.0967701	2.91078	0.00360523	0.0218686
CLIC4	28950.7	-0.227308	0.0724017	-3.13954	0.00169213	0.0118763
CLK3	3096.45	0.252525	0.0648707	3.89274	9.91e-05	0.00112229
CLN6	1581.97	-0.295957	0.0895888	-3.30351	0.000954831	0.00750291
CLN8	674.606	-0.37368	0.101006	-3.69957	0.000215969	0.002148
CLPX	3701.12	-0.29634	0.0569512	-5.2034	1.96e-07	4.65e-06
CLSPN	3165.02	-0.293642	0.0811561	-3.61823	0.000296621	0.00283422
CLU	3828.91	0.309527	0.0745666	4.15101	3.31e-05	0.000440453
CMAS	2836.59	0.240516	0.0670449	3.58739	0.000334004	0.0031262
CMC1	431.96	0.397163	0.113279	3.50607	0.000454769	0.00402005
CMC2	1047.03	0.340173	0.0905878	3.75518	0.000173216	0.00178576
CMTM3	1313.47	0.283127	0.0761904	3.71605	0.000202359	0.00203789
CMTM7	651.221	0.376059	0.0994285	3.78221	0.000155443	0.00163285
CNBD2	123.959	0.546092	0.202132	2.70166	0.0068995	0.0365555
CNBP	14273.9	0.198149	0.0554801	3.57153	0.000354909	0.00329736
CNIH4	2837.18	-0.508862	0.0657959	-7.73394	1.04e-14	6.54e-13
CNNM4	1324.57	-0.235044	0.0774545	-3.03461	0.00240848	0.0159809
CNOT10	1398.02	-0.384412	0.0725046	-5.3019	1.15e-07	2.84e-06
CNOT6	2514.31	-0.254251	0.08437	-3.01353	0.0025823	0.0168346
CNPY3	1323.01	0.26329	0.0844677	3.11706	0.00182667	0.0126776
CNR1	107.399	-1.26093	0.232438	-5.42481	5.8e-08	1.56e-06
CNTLN	736.402	-0.379648	0.0948629	-4.00208	6.28e-05	0.000761224
COA1	3437.72	0.194316	0.0596464	3.2578	0.00112278	0.008576
COA3	1664.13	0.316694	0.0856037	3.69954	0.000215994	0.002148
COASY	3943.87	0.225313	0.0668841	3.3687	0.000755229	0.00616297
COG6	1306.9	0.302038	0.0892154	3.3855	0.000710497	0.00585598
COG7	736.736	0.281689	0.0897045	3.14019	0.00168837	0.0118649
COL17A1	201.77	-0.49704	0.158746	-3.13103	0.00174193	0.0121677
COL18A1	23788.9	-0.188037	0.0678598	-2.77097	0.00558902	0.031006
COL21A1	132.344	-0.499743	0.193758	-2.57921	0.00990252	0.0487737
COL2A1	9850.92	-0.332869	0.0853948	-3.898	9.7e-05	0.00110069
COL4A2	7524.3	0.216753	0.0783511	2.76644	0.00566724	0.0313107
COL4A3BP	4763.98	-0.635147	0.061804	-10.2768	8.97e-25	1.16e-22
COL4A6	5428.49	-0.196148	0.0548493	-3.57612	0.000348731	0.00325396
COL5A1	3777.5	-0.329252	0.0692584	-4.75396	1.99e-06	3.76e-05
COL5A2	7113.72	0.267661	0.0793211	3.3744	0.000739775	0.00606423
COL6A5	26.4579	1.14336	0.44101	2.5926	0.00952546	0.047333
COL9A1	401.958	-0.445582	0.129114	-3.45108	0.000558342	0.0047683
COL9A3	1162.53	0.309552	0.0892098	3.46993	0.000520592	0.00448647
COLGALT1	5908.39	0.182237	0.0514523	3.54186	0.000397314	0.00363107
COLGALT2	494.805	0.479341	0.110865	4.32365	1.53e-05	0.000229008
COPB2	7650.81	0.329036	0.0747185	4.40367	1.06e-05	0.000166203
COPE	7912.69	0.393769	0.0741428	5.31096	1.09e-07	2.73e-06
COPG1	5248.29	0.356696	0.0646409	5.51812	3.43e-08	9.83e-07
COPRS	762.491	0.238628	0.0920258	2.59306	0.00951269	0.047285
COPS7A	3389.79	0.483329	0.0591503	8.17121	3.05e-16	2.18e-14
COPS7B	3042.83	0.163643	0.0620658	2.6366	0.00837426	0.042607
COPS8	3319.68	0.223371	0.0650392	3.43441	0.000593854	0.00504816
COPS9	1236.1	0.352799	0.126727	2.78392	0.00537068	0.0299348
COPZ1	7339.52	0.314429	0.069405	4.53035	5.89e-06	9.8e-05
COQ5	1853.6	0.229964	0.0794373	2.89492	0.00379257	0.0227494
COQ8A	1435.36	-0.232497	0.0872534	-2.66462	0.00770761	0.0399685
CORO1A	117.596	-2.33982	0.231176	-10.1214	4.44e-24	5.59e-22
CORO1B	4272.52	0.239772	0.0683294	3.50906	0.000449685	0.00398395
CORO2A	534.331	0.340446	0.108101	3.14933	0.00163644	0.0115699
COX11	1264.2	0.279574	0.0791452	3.53242	0.000411768	0.00372043
COX14	709.615	0.547279	0.0995853	5.49558	3.89e-08	1.1e-06
COX16	1319.13	0.220478	0.0759295	2.90372	0.00368754	0.0222874
COX17	912.561	0.66639	0.102934	6.47394	9.55e-11	4.09e-09
COX4I1	8873.74	0.267666	0.0844404	3.16988	0.00152501	0.0109772
COX5B	6832.8	0.209752	0.0710748	2.95114	0.00316606	0.0197584
COX6A1	5722.9	0.317935	0.0753914	4.21712	2.47e-05	0.00034315
COX6B1	5021.68	0.258681	0.0795382	3.25228	0.00114482	0.00870479
COX6C	3014.96	0.309042	0.0815265	3.79069	0.00015023	0.00159136
COX7A2	4875.06	0.384065	0.0821395	4.67577	2.93e-06	5.29e-05
COX7A2L	4445.79	0.216707	0.0734892	2.94883	0.00318976	0.0198585
COX7B	5587.83	0.257455	0.0745832	3.45192	0.000556616	0.00475894
COX7C	7699.63	0.346153	0.0764044	4.53054	5.88e-06	9.8e-05
COX8A	7978.03	0.358069	0.076282	4.69402	2.68e-06	4.89e-05
CP	56.1607	-0.820045	0.30017	-2.73193	0.00629641	0.0339432
CPE	814.926	0.446666	0.132221	3.37817	0.000729696	0.00599461
CPLX2	92.51	-0.749634	0.233216	-3.21433	0.00130748	0.00965032
CPNE2	669.363	0.39998	0.128358	3.11612	0.00183249	0.0127064
CPT1A	458.989	-0.484665	0.11291	-4.29247	1.77e-05	0.000258311
CPT1B	524.527	0.403032	0.115457	3.49076	0.000481654	0.00421092
CPT1C	828.461	0.32637	0.0937839	3.48003	0.000501367	0.00434307
CR1	52.9753	-1.33278	0.297042	-4.48685	7.23e-06	0.000117236
CR1L	500.722	-1.27752	0.109608	-11.6553	2.16e-31	3.79e-29
CR383656.13	123.227	-0.673867	0.223738	-3.01185	0.00259658	0.0169181
CRABP1	5387.18	-0.582287	0.102216	-5.6966	1.22e-08	3.72e-07
CRABP2	11853.7	0.189858	0.0667435	2.84459	0.00444687	0.0256658
CRAT	807.211	0.381846	0.0890794	4.28658	1.81e-05	0.000263977
CREBBP	2148.13	-0.341247	0.0798407	-4.2741	1.92e-05	0.000276283
CRELD2	895.702	0.258755	0.0839721	3.08144	0.00206003	0.014103
CRIM1	1621.82	0.709481	0.0894039	7.93568	2.09e-15	1.36e-13
CRTAP	7699.15	0.1784	0.0551166	3.23677	0.00120892	0.00905104
CRYAA	82.7312	-3.89537	0.322339	-12.0847	1.27e-33	2.47e-31
CRYBB1	117.909	-0.754905	0.230944	-3.26878	0.00108011	0.00831313
CRYZL1	1593.73	0.264255	0.0775974	3.40546	0.00066052	0.00550409
CSE1L	11100.2	-0.211072	0.0662856	-3.18428	0.00145115	0.0105308
CSF1	356.333	0.885971	0.12763	6.94169	3.87e-12	1.88e-10
CSF3	187.142	3.65738	0.227916	16.0471	5.99e-58	2.01e-55
CSMD2	328.828	1.07502	0.143167	7.50885	5.96e-14	3.45e-12
CSNK2A2	3278.87	-0.206921	0.0631945	-3.27435	0.00105905	0.00818019
CSPP1	1029.38	-0.248128	0.0899227	-2.75935	0.00579161	0.0318581
CSRP2	2473.56	0.538554	0.0652752	8.25052	1.58e-16	1.19e-14
CST3	4544.98	0.386486	0.0831925	4.64568	3.39e-06	5.99e-05
CTBS	574.254	0.319756	0.106108	3.01349	0.00258266	0.0168346
CTCF	2294.92	-0.226427	0.0684724	-3.30684	0.00094355	0.007444
CTDSP1	2645.86	-0.307439	0.0826167	-3.72127	0.000198227	0.0020016
CTDSP2	5220.77	-0.164273	0.0583101	-2.81724	0.00484387	0.0275416
CTNNA3	32.7571	-1.62038	0.388663	-4.16912	3.06e-05	0.000409765
CTNNB1	19234.2	-0.305706	0.060096	-5.08697	3.64e-07	8.21e-06
CTNS	859.112	-0.362394	0.0981789	-3.69116	0.000223234	0.00220838
CTSB	1590.76	0.203554	0.0771516	2.63836	0.00833077	0.0424285
CTSH	488.401	0.34897	0.109243	3.19445	0.00140098	0.0102454
CTU1	290.168	0.373714	0.137211	2.72365	0.00645653	0.0346334
CUEDC1	406.474	0.320969	0.114948	2.7923	0.0052334	0.0293864
CUEDC2	1724.76	0.382842	0.0689679	5.55102	2.84e-08	8.22e-07
CUL7	1857.88	0.431156	0.0726157	5.9375	2.89e-09	9.76e-08
CUL9	1559.94	0.192621	0.0702805	2.74074	0.00613005	0.0332479
CWC27	2072.16	0.181265	0.0660452	2.74456	0.00605919	0.0329938
CXADR	2306.88	-0.260427	0.0746398	-3.48911	0.000484623	0.00423188
CXCL14	243.031	-0.672606	0.138182	-4.86753	1.13e-06	2.26e-05
CXXC5	1970.56	0.218387	0.0785356	2.78073	0.00542363	0.0301965
CYB561	505.854	-0.310133	0.106769	-2.90471	0.00367595	0.0222351
CYB5D1	782.986	-0.448651	0.0919978	-4.87675	1.08e-06	2.17e-05
CYBA	2486.09	0.286734	0.0789321	3.63266	0.00028051	0.0026956
CYC1	4164.02	0.349636	0.0707204	4.94391	7.66e-07	1.6e-05
CYCS	6503.88	0.269313	0.0538097	5.00492	5.59e-07	1.2e-05
CYP2S1	3401.68	-1.22672	0.0840804	-14.5899	3.26e-48	9.47e-46
CYSTM1	1683.4	0.358635	0.0796169	4.50451	6.65e-06	0.000108713
CYYR1	632.961	0.332476	0.0934641	3.55726	0.000374738	0.00346031
CZIB	2091.4	0.22548	0.0703565	3.20482	0.00135147	0.00992991
DAAM1	1221.5	0.465234	0.0979983	4.74736	2.06e-06	3.87e-05
DACT1	369.155	-0.643301	0.124227	-5.17842	2.24e-07	5.23e-06
DAD1	2723.87	0.45063	0.0828829	5.43695	5.42e-08	1.47e-06
DAGLB	1508.99	0.210595	0.0749026	2.81159	0.00492977	0.0279514
DAP	4711.36	0.34412	0.0558867	6.15745	7.39e-10	2.81e-08
DAPL1	108.833	-1.64315	0.214474	-7.66129	1.84e-14	1.12e-12
DBI	3902.24	0.254875	0.0704823	3.61616	0.000299006	0.00285339
DBNDD1	1265.97	0.294388	0.0842201	3.49546	0.000473243	0.0041518
DBP	719.329	0.326723	0.125722	2.59879	0.0093554	0.0466105
DCAF15	1912.07	0.239505	0.078317	3.05814	0.00222713	0.0149957
DCAF16	1792.93	-0.204052	0.0746514	-2.7334	0.00626845	0.0338407
DCBLD2	1430.16	-0.253872	0.0723202	-3.51039	0.000447443	0.00396922
DCTD	2832.04	0.225403	0.0676676	3.33103	0.000865242	0.00690185
DDA1	2033.17	0.206709	0.075172	2.74981	0.00596305	0.0325994
DDRGK1	1873.31	0.311358	0.113483	2.74366	0.00607579	0.0330484
DDX1	5777.05	-0.193111	0.0573382	-3.36793	0.000757358	0.00617488
DDX12P	746.39	0.299338	0.0920529	3.2518	0.00114675	0.00871073
DDX20	1798.69	-0.294491	0.0682462	-4.31512	1.6e-05	0.00023663
DDX21	7355.27	-0.280167	0.0648301	-4.32156	1.55e-05	0.000230732
DDX25	236.059	0.41375	0.145277	2.84801	0.00439939	0.0254599
DDX41	3659.37	0.174156	0.0628611	2.77049	0.00559713	0.0310297
DDX46	5334.46	-0.232076	0.0566505	-4.09662	4.19e-05	0.000539327
DDX6	3399.51	-0.496084	0.0762195	-6.50862	7.58e-11	3.3e-09
DEDD2	1032.84	0.342572	0.0972387	3.52301	0.000426683	0.00382544
DEF8	1984.29	0.225334	0.0680964	3.30905	0.000936137	0.00739323
DEGS1	3730.83	-0.242919	0.0638969	-3.80173	0.000143688	0.00153173
DEK	6328.53	-0.260712	0.0591205	-4.40984	1.03e-05	0.00016221
DENND1B	732.554	0.573696	0.109818	5.22406	1.75e-07	4.19e-06
DENND2D	57.1058	1.90704	0.32477	5.87196	4.31e-09	1.41e-07
DENR	2894.15	-0.32597	0.0652523	-4.99553	5.87e-07	1.26e-05
DEPDC1B	1681.54	-0.20742	0.0720959	-2.87701	0.00401468	0.0237984
DEPTOR	318.343	-0.652866	0.125725	-5.19279	2.07e-07	4.88e-06
DERA	2494.54	-0.945531	0.0645111	-14.6569	1.22e-48	3.61e-46
DES	1413.08	0.58534	0.0897838	6.51944	7.06e-11	3.09e-09
DET1	503.419	-0.330602	0.111667	-2.96062	0.00307025	0.0192972
DEXI	797.373	0.305059	0.0876956	3.47861	0.000504014	0.00435851
DGAT2	393.191	-0.479743	0.117586	-4.07995	4.5e-05	0.000574615
DGCR6	423.986	0.342277	0.112783	3.03483	0.00240669	0.0159809
DGCR8	1656.04	-0.229074	0.0696393	-3.28944	0.00100387	0.00782188
DGKA	535.355	0.317034	0.102161	3.10329	0.00191384	0.0132078
DGKQ	331.411	0.354425	0.124126	2.85536	0.00429878	0.0250599
DGUOK	3850.6	0.295186	0.071877	4.10682	4.01e-05	0.000520041
DHCR7	7563.07	0.210406	0.0547387	3.84382	0.000121135	0.00133072
DHFR	6072.23	-0.53054	0.0663451	-7.99667	1.28e-15	8.55e-14
DHPS	1032.89	0.266405	0.0882677	3.01815	0.00254326	0.0166352
DHRS2	313.158	-0.7838	0.126883	-6.17734	6.52e-10	2.51e-08
DHRSX	393.041	0.405625	0.128663	3.15261	0.00161818	0.0114882
DHX36	1774.25	-0.231576	0.0845163	-2.74001	0.00614371	0.03331
DHX40	2807.26	-0.226119	0.0791974	-2.85513	0.00430186	0.0250648
DHX8	3655.22	-0.185336	0.06227	-2.97633	0.00291721	0.0185357
DHX9	7685.46	-0.258541	0.0689815	-3.74798	0.000178266	0.00182442
DIPK1B	1988.91	0.296465	0.0703525	4.21399	2.51e-05	0.000347298
DISP3	507.748	-0.524571	0.118704	-4.41917	9.91e-06	0.000156172
DKK3	274.5	0.445349	0.13701	3.25048	0.00115209	0.00873373
DLG3	2272.95	-0.257462	0.0780939	-3.29683	0.000977823	0.00765446
DLG4	1264.68	0.287926	0.0791257	3.63884	0.000273865	0.00263846
DLGAP4	2350	0.1665	0.0643987	2.58545	0.0097251	0.0481351
DLK1	841.722	-0.64528	0.132276	-4.87827	1.07e-06	2.16e-05
DLST	4665.05	0.230257	0.0604215	3.81085	0.00013849	0.0014898
DLX2	465.218	-0.359154	0.110235	-3.25808	0.0011217	0.00857212
DLX5	969.456	0.490402	0.126461	3.87789	0.000105367	0.00118684
DLX6	1511.2	0.566067	0.0971383	5.82744	5.63e-09	1.82e-07
DMBX1	22.5835	1.42555	0.485002	2.93926	0.00328993	0.0203209
DMD	1913.77	0.461902	0.0889005	5.19572	2.04e-07	4.83e-06
DNAH9	85.0147	-1.76422	0.271834	-6.49008	8.58e-11	3.71e-09
DNAJA1	6852.19	0.302488	0.0562424	5.37829	7.52e-08	1.95e-06
DNAJB1	4694.28	0.442293	0.0625952	7.06592	1.6e-12	8.07e-11
DNAJB11	4478.1	0.333256	0.0569705	5.84964	4.93e-09	1.6e-07
DNAJB2	2198.77	0.408173	0.0973293	4.19374	2.74e-05	0.000374011
DNAJB4	1931.2	0.30577	0.0774364	3.94865	7.86e-05	0.000917368
DNAJB5	667.793	0.549108	0.0932137	5.89085	3.84e-09	1.27e-07
DNAJB9	535.532	0.43747	0.122534	3.57018	0.000356737	0.00331231
DNAJC2	1534.53	-0.221894	0.0687445	-3.22782	0.00124739	0.00927476
DNAJC25	799.921	0.291994	0.0974206	2.99725	0.00272429	0.0175684
DNAJC25-GNG10	462.906	0.373037	0.125765	2.96614	0.00301568	0.0190493
DNAJC7	3225.02	-0.315224	0.0709855	-4.44068	8.97e-06	0.000142837
DNAJC8	5273.6	0.202328	0.056716	3.5674	0.000360544	0.00334355
DNAL4	595.163	0.320042	0.0984587	3.25052	0.00115193	0.00873373
DNALI1	546.795	0.311746	0.0995419	3.13181	0.00173733	0.0121412
DNASE1L1	1590.6	0.380123	0.0810496	4.69001	2.73e-06	4.96e-05
DNASE1L3	65.559	2.17159	0.31712	6.84785	7.5e-12	3.54e-10
DNASE2	981.44	0.291808	0.100677	2.89845	0.00375015	0.0225218
DNHD1	1770.84	0.34737	0.0762588	4.55514	5.24e-06	8.84e-05
DNM1P47	176.746	-0.778837	0.202668	-3.84292	0.000121579	0.00133463
DNMT1	6157.98	-0.176655	0.0641924	-2.75195	0.00592412	0.0324101
DNMT3B	15926.7	-0.59621	0.0740135	-8.05542	7.92e-16	5.39e-14
DOC2B	1994.04	0.562968	0.0881342	6.38762	1.68e-10	6.88e-09
DOCK1	2669.47	-0.198826	0.0684906	-2.90297	0.00369647	0.0223274
DOCK3	1659.57	-0.243911	0.0731348	-3.33509	0.00085273	0.00682726
DOK4	876.109	0.267918	0.0967203	2.77003	0.0056051	0.0310581
DONSON	3027.74	0.171196	0.0653079	2.62137	0.00875762	0.044112
DPH3	1451.2	0.214483	0.0826173	2.5961	0.00942873	0.046914
DPM3	536.752	0.452191	0.12559	3.60053	0.000317574	0.00300403
DPYSL2	3115.32	-0.195925	0.0735007	-2.66562	0.0076846	0.0398766
DPYSL4	830.998	0.295516	0.0933793	3.16469	0.00155251	0.0111169
DQX1	57.0775	0.926041	0.307091	3.01553	0.00256534	0.0167506
DRAXIN	6409.74	-0.393869	0.0727075	-5.41718	6.05e-08	1.62e-06
DRG2	2787.32	0.175856	0.0598555	2.93801	0.00330325	0.0203804
DSC2	1477.17	-0.360549	0.0862057	-4.18243	2.88e-05	0.000389247
DSCAM	28.6684	-1.63667	0.472509	-3.46378	0.000532633	0.00458501
DSCC1	1095.25	-0.308577	0.0802437	-3.8455	0.000120308	0.0013226
DSG2	3757.98	-0.184784	0.0626768	-2.94821	0.00319623	0.0198742
DSTNP2	435.308	-1.00028	0.113544	-8.80963	1.26e-18	1.1e-16
DTD1	2351.33	0.239928	0.0652867	3.675	0.000237852	0.00232861
DTWD1	967.722	-0.219562	0.0850101	-2.58278	0.00980071	0.0484142
DTX4	1480.01	2.27238	0.0876868	25.9147	4.54e-148	1.14e-144
DTYMK	2452.96	0.204613	0.0716719	2.85486	0.00430556	0.0250648
DUSP13	129.606	0.580384	0.203203	2.85618	0.00428771	0.0250228
DUSP16	1901.83	-0.27491	0.0655583	-4.19337	2.75e-05	0.000374279
DUSP22	2044.41	0.187481	0.0665492	2.81718	0.00484474	0.0275416
DUSP8	73.4712	1.13107	0.258926	4.36833	1.25e-05	0.000191391
DUSP9	190.235	0.726964	0.173189	4.19752	2.7e-05	0.00036949
DXO	250.146	0.855543	0.227513	3.76041	0.000169635	0.0017551
DYM	3146.23	-0.216342	0.0632345	-3.42126	0.000623316	0.00525197
DYNLRB1	4215.89	0.279396	0.0690672	4.04527	5.23e-05	0.000653788
DYNLT1	2447.94	0.33086	0.0810343	4.08296	4.45e-05	0.000569135
DYRK2	3204.42	0.192294	0.0709386	2.71071	0.00671397	0.035715
DYRK3	113.992	1.20925	0.209056	5.78435	7.28e-09	2.29e-07
DYRK4	1179.31	-0.305219	0.0790058	-3.86325	0.00011189	0.00124454
E2F2	382.902	-1.17351	0.125836	-9.32569	1.1e-20	1.11e-18
E2F7	641.219	-0.289876	0.102519	-2.82754	0.0046907	0.0268172
EBI3	129.249	0.689631	0.197904	3.48468	0.000492721	0.00428537
EBP	1882.43	0.299807	0.0739997	4.05146	5.09e-05	0.000639035
EBPL	1346.39	0.244311	0.091769	2.66224	0.00776228	0.0401464
ECEL1	407.626	0.408404	0.119415	3.42004	0.000626117	0.00526384
ECH1	2894.5	0.290858	0.0832825	3.49243	0.000478655	0.00418955
ECHS1	3288.64	0.17968	0.0650174	2.76357	0.00571727	0.0315199
ECPAS	7459.35	-0.364326	0.0609461	-5.97785	2.26e-09	7.74e-08
EDNRB	2234.59	-0.407392	0.0988282	-4.12222	3.75e-05	0.000492797
EEF1A1	675708	-0.205397	0.061128	-3.36012	0.00077909	0.00632817
EEF1A1P5	999.94	-0.376688	0.127394	-2.95688	0.00310774	0.0194762
EEF1A2	338.59	0.461095	0.137114	3.36286	0.000771396	0.00627242
EEF2	143119	-0.281447	0.056966	-4.94061	7.79e-07	1.62e-05
EFCC1	16.5623	1.53812	0.578823	2.65733	0.00787622	0.0406199
EFEMP2	495.915	0.628656	0.1169	5.37773	7.54e-08	1.96e-06
EFHD1	2541.56	0.356272	0.075776	4.70164	2.58e-06	4.72e-05
EFR3B	747.314	0.350185	0.0989003	3.54078	0.000398941	0.00364374
EFS	1841.69	0.468915	0.0797291	5.88135	4.07e-09	1.34e-07
EGF	149.582	0.752	0.194302	3.87027	0.000108713	0.00121637
EGFL7	1052.27	0.335255	0.100325	3.34169	0.000832708	0.00668111
EGFL8	77.7413	-1.02379	0.310901	-3.29299	0.000991295	0.00773588
EGLN2	2397.54	0.254141	0.0870018	2.9211	0.00348799	0.0213156
EHBP1L1	916.465	0.412356	0.108337	3.80622	0.000141106	0.00150953
EHD3	927.981	0.255865	0.0830912	3.07933	0.00207469	0.0141777
EHHADH	662.268	0.288631	0.0980179	2.94467	0.00323299	0.0200615
EI24	6573.81	0.256856	0.070307	3.65335	0.000258838	0.00251291
EIF1AX	3501.39	-0.275714	0.0686522	-4.0161	5.92e-05	0.000724215
EIF2B2	1353.77	0.28454	0.0804713	3.53592	0.000406365	0.00368483
EIF2S3	11657.7	-0.374956	0.0498586	-7.52039	5.46e-14	3.19e-12
EIF3A	14068.6	-0.298104	0.0578489	-5.15315	2.56e-07	5.93e-06
EIF3C	6345.35	-0.509325	0.0851129	-5.98411	2.18e-09	7.49e-08
EIF3E	14446.5	-0.177004	0.0603041	-2.93519	0.00333341	0.0205162
EIF4B	35042	-0.429572	0.0526712	-8.15573	3.47e-16	2.45e-14
EIF4E2	4230.63	0.217834	0.0588445	3.70186	0.000214029	0.00213408
EIF4E3	566.262	-0.303595	0.107877	-2.81426	0.00488897	0.0277617
EIF4EBP2	6635.46	-0.341876	0.061161	-5.58977	2.27e-08	6.64e-07
EIF5	7296.02	-0.174481	0.0519304	-3.35989	0.000779729	0.00632996
ELF3	338.659	1.03144	0.147824	6.9775	3e-12	1.48e-10
ELF4	674.199	0.519704	0.0923032	5.6304	1.8e-08	5.32e-07
ELMOD3	956.272	0.26097	0.0827525	3.15362	0.00161258	0.0114548
ELOB	3268.84	0.213418	0.0791759	2.69549	0.00702847	0.0370699
ELOC	1835.58	0.293657	0.0773104	3.79842	0.000145624	0.00154908
ELOVL1	1786.41	0.241879	0.0770758	3.13819	0.00169993	0.011924
ELOVL5	6742.22	-0.20344	0.0687123	-2.96075	0.00306893	0.019297
ELP5	2006.77	0.227589	0.07471	3.0463	0.00231677	0.0154923
EMB	1547.94	-0.250523	0.079076	-3.16813	0.00153424	0.0110173
EMC4	2905.93	0.242257	0.0677614	3.57515	0.000350023	0.003264
EMC6	1651.26	0.342669	0.0981746	3.49041	0.000482287	0.00421402
EMC7	1847.57	0.264292	0.0720567	3.66783	0.000244621	0.00239023
EMD	5542.67	0.276135	0.0638381	4.32556	1.52e-05	0.00022726
EME1	1725.88	0.26536	0.0712961	3.72194	0.0001977	0.00199761
EMILIN2	1083.29	0.347676	0.0868302	4.0041	6.23e-05	0.000756468
EML2	1918.13	0.478627	0.0729873	6.55767	5.47e-11	2.42e-09
EMP2	968.918	-0.255287	0.0964421	-2.64705	0.00811967	0.0416662
EMP3	492.193	0.607513	0.122804	4.94701	7.54e-07	1.58e-05
EMX1	16.7156	4.77664	0.965486	4.94739	7.52e-07	1.57e-05
ENGASE	2653.92	0.278267	0.0781769	3.55946	0.000371617	0.0034378
ENO1	181188	-1.23842	0.0647291	-19.1323	1.36e-81	8.93e-79
ENO2	4304.86	-0.28544	0.0774482	-3.68556	0.000228204	0.00225165
ENO3	1001.86	0.575252	0.0952497	6.03941	1.55e-09	5.48e-08
ENOX1	117.79	1.11569	0.242172	4.60703	4.08e-06	7.06e-05
ENPP7P8	44.3669	-0.937285	0.336261	-2.78737	0.0053137	0.0296737
ENSA	15961.2	-0.277951	0.0612766	-4.536	5.73e-06	9.6e-05
EP300	4023.02	-0.379178	0.0998686	-3.79676	0.000146597	0.00155706
EPB41	6365.17	-0.229546	0.0611955	-3.75103	0.000176113	0.00180728
EPHA2	608.31	0.301303	0.112402	2.68058	0.00734947	0.0384553
EPHA3	522.154	-0.321763	0.105064	-3.06256	0.00219455	0.0148116
EPHA7	346.632	-1.3019	0.134735	-9.66265	4.34e-22	4.9e-20
EPHA8	794.162	1.65173	0.0972629	16.9821	1.11e-64	4.81e-62
EPHX2	496.301	0.303296	0.115844	2.61814	0.00884105	0.0444878
EPHX3	215.689	-0.520759	0.14762	-3.52769	0.000419198	0.0037673
EPHX4	128.645	0.86881	0.202757	4.28498	1.83e-05	0.000265372
EPN2	2495.86	0.190273	0.0645014	2.9499	0.00317872	0.0198061
EPPK1	772.589	-1.10398	0.125261	-8.81349	1.21e-18	1.07e-16
ERBIN	4004.21	-0.487178	0.0854456	-5.70161	1.19e-08	3.62e-07
ERCC2	3297.99	0.266808	0.0604335	4.4149	1.01e-05	0.000158793
ERFE	320.539	0.586353	0.129836	4.51611	6.3e-06	0.000103601
ERG28	2191.07	0.317024	0.0673889	4.70439	2.55e-06	4.67e-05
ERI3	2879.52	0.204584	0.0722882	2.83011	0.00465318	0.026652
ERLEC1	2650.06	0.221892	0.0626765	3.54028	0.000399707	0.00364633
ERV3-1	1477.54	-0.25543	0.0946984	-2.6973	0.00699039	0.0369206
ERVW-1	241.797	-0.508667	0.143258	-3.5507	0.000384204	0.00353692
ESCO1	1669.43	-0.357259	0.0917654	-3.89318	9.89e-05	0.0011211
ESPL1	2294.24	-0.211089	0.0706929	-2.986	0.00282648	0.0181172
ESYT2	3782.31	-0.275369	0.0697918	-3.94558	7.96e-05	0.000926369
ETFA	4760.54	0.221281	0.0682189	3.24368	0.00117995	0.00891807
ETV5	3776.51	0.203402	0.0625548	3.25158	0.00114767	0.00871332
EXD3	657.309	0.35989	0.114851	3.13353	0.00172715	0.0120868
EXO1	1426.28	-0.317401	0.091845	-3.45584	0.000548588	0.00469827
EXOC3L1	362.794	0.379012	0.131929	2.87285	0.00406783	0.0240099
EXOC4	4339.28	0.414169	0.0688787	6.01301	1.82e-09	6.37e-08
EXOC6B	1576.27	-0.220568	0.0828747	-2.66146	0.00778028	0.0401937
EXOSC10	5671.37	-0.205187	0.057428	-3.57294	0.000352999	0.00328769
EXOSC7	1813.94	0.343623	0.0788837	4.35607	1.32e-05	0.000201172
EXT2	4335.34	0.16331	0.0616392	2.64944	0.00806246	0.041439
EXTL1	783.201	-0.392101	0.140453	-2.79169	0.00524343	0.029409
EXTL3	3256.63	0.173576	0.0613186	2.83073	0.00464421	0.026632
EZH2	1712.16	-0.379916	0.0715393	-5.31059	1.09e-07	2.73e-06
EZR	15747.8	-0.244236	0.0490384	-4.98051	6.34e-07	1.35e-05
F11R	6373.81	-0.368841	0.059975	-6.14991	7.75e-10	2.93e-08
F2RL1	939.12	-0.81517	0.0946275	-8.61452	7.02e-18	5.77e-16
FA2H	244.509	-1.81028	0.164316	-11.017	3.16e-28	4.88e-26
FAAP20	3576.9	0.251021	0.0949028	2.64503	0.00816828	0.041869
FAF1	5222.11	-0.151692	0.0552405	-2.74604	0.00603201	0.0328959
FAM102B	2461.47	-0.625386	0.0772915	-8.09127	5.9e-16	4.09e-14
FAM111B	212.905	-0.604602	0.150666	-4.01286	6e-05	0.00073362
FAM114A1	450.476	0.643415	0.13635	4.71884	2.37e-06	4.38e-05
FAM117B	1342.36	-0.208478	0.0731014	-2.85189	0.00434596	0.025257
FAM124A	628.545	-0.46293	0.113568	-4.07623	4.58e-05	0.000582396
FAM126A	4875.56	-0.585087	0.0792009	-7.38737	1.5e-13	8.29e-12
FAM129B	2266.64	0.335135	0.0665191	5.03817	4.7e-07	1.03e-05
FAM131A	1363.82	0.334925	0.0947448	3.53502	0.000407749	0.00369454
FAM160A1	218.237	-0.426183	0.156816	-2.71772	0.00657325	0.0351348
FAM160B2	1328.63	0.301187	0.0851122	3.53871	0.000402093	0.00366302
FAM161A	852.55	-0.357119	0.108625	-3.28764	0.0010103	0.00786394
FAM162A	1486.44	0.261226	0.0858333	3.04341	0.00233911	0.0156034
FAM174A	379.867	0.372443	0.131906	2.82355	0.00474954	0.0271126
FAM193B	3221.37	0.263107	0.0670396	3.92466	8.69e-05	0.00099914
FAM19A4	346.657	0.591653	0.126863	4.66373	3.11e-06	5.56e-05
FAM200B	819.635	-0.248085	0.0886246	-2.79928	0.00512174	0.0288666
FAM20A	1561.99	-1.72244	0.0883954	-19.4856	1.45e-84	9.99e-82
FAM20C	463.819	0.437549	0.116328	3.76135	0.000168999	0.00175172
FAM210B	635.821	-0.270665	0.100234	-2.70032	0.00692726	0.0366581
FAM214B	597.987	0.355036	0.0960524	3.69627	0.000218789	0.00217152
FAM221A	487.574	-0.372381	0.111289	-3.34606	0.000819681	0.00659409
FAM234A	3689.08	0.214761	0.0606329	3.54199	0.000397116	0.00363107
FAM32A	2329.82	0.229528	0.070185	3.27033	0.00107421	0.0082761
FAM3C	2305.67	0.216922	0.0735669	2.94863	0.00319185	0.0198633
FAM43A	236.841	2.07585	0.177714	11.6808	1.6e-31	2.84e-29
FAM57A	1039.53	0.312562	0.0877689	3.5612	0.000369166	0.00341931
FAM72A	1762.59	0.189492	0.069169	2.73956	0.00615219	0.0333229
FAM72B	2205.31	0.228344	0.0833596	2.73927	0.00615763	0.0333376
FAM72C	1439.84	0.336733	0.0953047	3.53322	0.00041053	0.00371147
FAM83E	76.9131	-0.760391	0.251287	-3.02599	0.00247822	0.0162873
FAM84B	2728.26	-0.251533	0.0712954	-3.52803	0.000418657	0.00376692
FAM86C1	389.172	-0.57392	0.115654	-4.96237	6.96e-07	1.47e-05
FAM89A	850.489	0.552905	0.127116	4.34962	1.36e-05	0.000206344
FAM95C	147.736	-0.53198	0.190855	-2.78735	0.00531402	0.0296737
FANCA	1575.13	-0.301135	0.0686617	-4.38578	1.16e-05	0.000178443
FARSA	2532.88	0.205021	0.0721638	2.84105	0.00449656	0.0259131
FARSB	4378.67	-0.271756	0.069313	-3.92071	8.83e-05	0.00101411
FASN	65158.1	-0.391648	0.0693502	-5.64739	1.63e-08	4.85e-07
FASTK	2069.14	0.250915	0.0841093	2.9832	0.00285251	0.0182242
FAT1	8305.19	-0.323516	0.109137	-2.96433	0.00303347	0.0191457
FBLIM1	1877.21	0.502206	0.113629	4.41971	9.88e-06	0.000155943
FBLN2	2068.28	0.481726	0.0996931	4.83209	1.35e-06	2.66e-05
FBLN7	201.31	0.657957	0.155396	4.23408	2.29e-05	0.000323213
FBXO28	2268.78	-0.40124	0.0790968	-5.07277	3.92e-07	8.78e-06
FBXO9	1513.49	-0.283392	0.0714573	-3.9659	7.31e-05	0.000865592
FBXW8	904.636	0.326904	0.0873723	3.7415	0.000182923	0.00186325
FCGRT	923.213	0.328528	0.0934009	3.5174	0.000435797	0.00388958
FCHSD1	909.765	0.363997	0.0952815	3.82023	0.000133328	0.00144472
FDPS	9756.22	0.346756	0.0673263	5.15038	2.6e-07	5.98e-06
FDX1	1135.01	0.213268	0.0824358	2.58708	0.00967918	0.0479549
FER	983.303	-0.309341	0.109731	-2.81907	0.00481624	0.0274105
FEZ1	3658.65	0.913864	0.0840161	10.8773	1.48e-27	2.21e-25
FEZF2	21.4042	1.46843	0.525973	2.79184	0.00524095	0.0294069
FGD4	2355.27	-0.440675	0.0883846	-4.98588	6.17e-07	1.32e-05
FGF19	663.856	0.568146	0.174597	3.25404	0.00113778	0.00866429
FGFRL1	178.871	0.855845	0.168835	5.06911	4e-07	8.91e-06
FHAD1	64.6501	-0.695896	0.257688	-2.70053	0.00692285	0.0366535
FHOD3	1300.26	-0.383006	0.0934327	-4.09927	4.14e-05	0.000534544
FICD	279.588	0.586904	0.133716	4.38917	1.14e-05	0.000176225
FIG4	1403.45	0.454529	0.0751904	6.04503	1.49e-09	5.33e-08
FILIP1	3330.46	-0.232511	0.0731841	-3.17707	0.00148773	0.0107601
FITM2	380.623	0.320624	0.120439	2.66214	0.0077646	0.0401464
FJX1	237.384	-0.636471	0.162245	-3.92289	8.75e-05	0.00100573
FKBP10	4821.09	0.424918	0.0569689	7.45878	8.73e-14	4.98e-12
FKBP14	933.134	0.312418	0.0986749	3.16613	0.0015448	0.0110827
FKBP1B	1423.67	0.27898	0.108123	2.58021	0.00987411	0.0486496
FKBP2	2127.62	0.437635	0.0800884	5.4644	4.64e-08	1.29e-06
FKBP4	9591.68	0.207818	0.0588727	3.52996	0.000415626	0.00374633
FLI1	755.914	1.16451	0.0922817	12.6191	1.66e-36	3.53e-34
FLNB	20184.9	-0.255951	0.0736519	-3.47515	0.000510568	0.00441266
FLT1	909.781	-0.740563	0.0964089	-7.68147	1.57e-14	9.66e-13
FLYWCH2	952.679	0.287172	0.0952679	3.01436	0.0025752	0.0168005
FMR1	1993.96	-0.251787	0.094388	-2.66757	0.00764015	0.0397004
FN1	7228.19	-0.493824	0.076264	-6.4752	9.47e-11	4.07e-09
FNBP1L	5433.32	-0.290561	0.0726463	-3.99967	6.34e-05	0.000767049
FNDC4	909.287	-0.670313	0.108717	-6.16564	7.02e-10	2.69e-08
FNDC5	226.437	0.464527	0.145739	3.1874	0.00143559	0.0104377
FNIP2	1115.81	-0.530014	0.0873863	-6.06518	1.32e-09	4.77e-08
FOSL2	458.631	-0.439145	0.116016	-3.78523	0.000153568	0.00161843
FOXB2	743.738	-0.930215	0.136409	-6.81929	9.15e-12	4.29e-10
FOXC1	6981.97	1.03224	0.0783036	13.1825	1.11e-39	2.65e-37
FOXD1	528.043	3.44542	0.142662	24.1509	7.3e-129	1e-125
FOXD2	18.3839	1.63319	0.58492	2.79215	0.00523583	0.0293891
FOXI1	18.0526	-3.48634	0.660969	-5.27459	1.33e-07	3.25e-06
FOXI3	853.112	-0.377174	0.0872558	-4.32262	1.54e-05	0.00022985
FOXJ3	3098.44	-0.217738	0.0622149	-3.49977	0.000465656	0.00409951
FOXK1	930.176	-0.283171	0.102445	-2.76414	0.00570727	0.0314858
FOXN3	2998.57	-0.269931	0.0678672	-3.97734	6.97e-05	0.000832769
FOXO1	853.614	-0.482862	0.089447	-5.39831	6.73e-08	1.78e-06
FOXO3	3853.28	-0.193213	0.0639334	-3.02209	0.00251035	0.0164413
FOXP2	190.089	-0.664163	0.173878	-3.8197	0.000133613	0.0014457
FRAT2	3892.07	-0.296191	0.0829139	-3.57228	0.000353892	0.00329196
FRMD4A	1025.77	-0.410532	0.0829206	-4.9509	7.39e-07	1.55e-05
FRRS1	407.766	-0.336234	0.115456	-2.91222	0.00358866	0.0218032
FRS3	302.02	0.517739	0.127439	4.06264	4.85e-05	0.000613249
FRY	311.086	-0.417129	0.148088	-2.81676	0.00485103	0.027567
FSCN1	6885	0.336799	0.0622101	5.4139	6.17e-08	1.64e-06
FSTL1	3025.35	0.216264	0.0773274	2.79673	0.0051622	0.0290513
FUBP1	11674.6	-0.166226	0.0632708	-2.62722	0.00860861	0.0435647
FUCA1	921.058	-0.38904	0.0885984	-4.39105	1.13e-05	0.000174889
FUK	423.161	0.379765	0.117212	3.23999	0.00119532	0.00898929
FUNDC1	1049.77	0.252332	0.089859	2.80809	0.00498369	0.0282042
FUOM	412.864	0.297779	0.114438	2.6021	0.00926535	0.0462839
FUS	19606.8	-0.322211	0.078191	-4.12082	3.78e-05	0.000494892
FUT3	102.502	0.699125	0.232896	3.00187	0.00268324	0.0173927
FUT5	36.7397	0.934978	0.351069	2.66323	0.00773948	0.0400801
FXR2	3109.18	0.271977	0.073405	3.70516	0.00021126	0.00211344
FXYD4	35.4573	-1.40159	0.356474	-3.93181	8.43e-05	0.000975016
FXYD5	1586.71	0.229752	0.0773044	2.97204	0.00295824	0.0187492
FYN	4358.11	-0.148799	0.0542387	-2.74341	0.00608039	0.0330497
FYTTD1	2286.19	0.271787	0.0851137	3.19322	0.00140694	0.0102715
FZD1	460.577	0.284339	0.10575	2.68879	0.00717122	0.0377044
FZD2	721.763	0.280076	0.0973646	2.87657	0.00402017	0.0238123
FZD4	876.689	0.386599	0.0977178	3.95628	7.61e-05	0.000893417
FZD7	10594	-0.193348	0.0673648	-2.87016	0.00410259	0.0241585
FZD8	964.159	-0.270564	0.103744	-2.60798	0.00910777	0.0456007
GAA	4607.65	0.348311	0.0689888	5.04881	4.45e-07	9.81e-06
GAB1	1189	0.818903	0.106929	7.65836	1.88e-14	1.14e-12
GABARAPL1	7983.49	0.17873	0.0513027	3.48384	0.000494269	0.00429399
GABARAPL2	1938.14	0.28845	0.0748249	3.855	0.000115729	0.00128347
GABBR1	2922.6	0.216177	0.0742662	2.91084	0.00360464	0.0218686
GABPB2	494.175	-0.305959	0.105788	-2.89218	0.00382584	0.0228854
GABRA5	313.927	-0.526615	0.125568	-4.19387	2.74e-05	0.000374011
GABRB3	923.684	-0.306189	0.0886971	-3.45207	0.000556298	0.00475891
GABRP	1976.06	-0.998821	0.118069	-8.45961	2.68e-17	2.09e-15
GAD1	128.938	-0.543277	0.210486	-2.58107	0.00984957	0.0485762
GADD45A	2565.03	0.306409	0.0948528	3.23037	0.00123631	0.00920596
GADD45GIP1	1803.66	0.278399	0.0936709	2.97209	0.00295777	0.0187492
GALE	1323.32	0.232362	0.0755002	3.07764	0.00208647	0.0142324
GALK1	1713.89	0.279127	0.0933785	2.98921	0.00279704	0.0179678
GALNT16	63.9889	1.58627	0.29236	5.42573	5.77e-08	1.55e-06
GALNT17	1863.27	-0.278828	0.0730668	-3.81607	0.000135596	0.00146196
GALNT2	6007.72	0.231099	0.0602966	3.8327	0.000126743	0.00138328
GAMT	984.291	0.274506	0.102571	2.67625	0.00744516	0.0388474
GAPDH	154851	-0.149085	0.0522876	-2.85126	0.0043547	0.0252981
GARS	9944.28	-0.227414	0.0531301	-4.28033	1.87e-05	0.000269937
GART	5466.11	-0.18879	0.0734176	-2.57145	0.0101273	0.0497025
GAS6	641.726	-0.670839	0.116411	-5.76269	8.28e-09	2.59e-07
GAS8	786.996	0.265597	0.0871172	3.04873	0.00229807	0.0153775
GATA3	391.351	0.478186	0.16644	2.87301	0.00406575	0.024007
GATA6	63.1542	1.46308	0.294239	4.9724	6.61e-07	1.4e-05
GBA2	3547.11	0.287956	0.0696815	4.13247	3.59e-05	0.000474216
GBP5	102.189	-0.791385	0.225098	-3.51574	0.000438537	0.00390857
GCAT	509.119	0.498035	0.107326	4.6404	3.48e-06	6.13e-05
GDF11	1344.95	0.205053	0.0769994	2.66304	0.00774376	0.0400872
GDF3	1331.89	-0.338639	0.0900978	-3.75857	0.000170884	0.00176597
GDI1	11056.4	0.377167	0.0570846	6.60715	3.92e-11	1.76e-09
GDI2	12351.6	-0.154973	0.0553667	-2.79902	0.00512573	0.0288783
GDPD1	364.128	-0.364132	0.116333	-3.13008	0.00174756	0.0121902
GET4	1833.04	0.212738	0.0709976	2.99641	0.0027318	0.0176018
GFM2	3261.53	0.199641	0.074084	2.69479	0.00704321	0.0371091
GFY	60.4477	0.854649	0.290492	2.94207	0.00326022	0.0201808
GGA3	2554.4	0.17466	0.06311	2.76755	0.00564796	0.0312613
GGH	868.059	0.377352	0.0988335	3.81806	0.000134507	0.00145333
GGNBP1	315.985	1.84803	0.149252	12.3819	3.28e-35	6.6e-33
GGT5	61.3049	-1.01421	0.281222	-3.60643	0.000310438	0.0029439
GINS1	1261.62	-0.20524	0.0733099	-2.79962	0.00511633	0.0288469
GINS2	1392.29	-0.302401	0.0780309	-3.8754	0.000106451	0.00119548
GINS3	447.139	-0.415688	0.117415	-3.54032	0.00039964	0.00364633
GJA1	8483.48	-0.214233	0.0569992	-3.75852	0.000170919	0.00176597
GLDC	3031.96	-0.439737	0.068742	-6.39692	1.59e-10	6.51e-09
GLIPR2	107.998	-0.628625	0.241727	-2.60055	0.00930733	0.046404
GLRX	311.377	0.338123	0.127804	2.64562	0.00815405	0.0418244
GLUD1	17874.1	-0.203321	0.0525911	-3.86608	0.000110599	0.00123414
GMFG	64.622	0.913582	0.287857	3.17373	0.00150492	0.010874
GMPPA	1171.86	0.2497	0.0844887	2.95543	0.00312234	0.0195434
GMPR	341.438	1.5905	0.146484	10.8578	1.83e-27	2.71e-25
GNA13	2982.08	-0.202492	0.073483	-2.75563	0.00585799	0.0321647
GNB1	32994.9	0.181815	0.0469399	3.87336	0.000107347	0.00120286
GNE	448.38	0.413815	0.117077	3.53455	0.000408478	0.00369646
GNG10	1561.28	0.261141	0.0739599	3.53085	0.000414223	0.00373592
GNG5	5992.25	0.39525	0.0574897	6.87514	6.19e-12	2.95e-10
GNL3LP1	157.817	0.486283	0.169081	2.87604	0.00402703	0.0238436
GNPTAB	2036.64	-0.307584	0.0754753	-4.07529	4.6e-05	0.000584264
GOLGA2	2579.94	0.374629	0.0730262	5.13006	2.9e-07	6.59e-06
GOLGA3	2520.05	0.355387	0.089248	3.98201	6.83e-05	0.000817838
GOLGA7	2835.05	0.193428	0.0658732	2.93636	0.00332084	0.0204555
GOLGA8A	6306.99	-0.230719	0.0645982	-3.5716	0.000354807	0.00329736
GOLPH3	4345.93	-0.160629	0.0586285	-2.73977	0.00614818	0.0333223
GOLPH3L	3704.66	-0.15764	0.0594557	-2.65139	0.00801619	0.0412152
GOLT1B	2897.63	0.274913	0.0924435	2.97384	0.00294094	0.0186709
GON4L	6176.18	-0.701059	0.0743449	-9.42982	4.11e-21	4.25e-19
GON7	218.925	-0.60952	0.19218	-3.17161	0.00151598	0.0109204
GORASP1	1765.27	0.193575	0.0677461	2.85736	0.00427181	0.0249508
GOSR2	2130.16	0.202894	0.0628164	3.22995	0.00123813	0.00921496
GOT1	3913.47	0.257261	0.0658319	3.90784	9.31e-05	0.00106078
GOT2	5375.8	0.186742	0.066846	2.79362	0.0052122	0.0292782
GP1BB	47.9618	1.01642	0.343549	2.95859	0.00309051	0.0193843
GPBP1L1	8058.07	-0.15055	0.055831	-2.69654	0.00700648	0.0369797
GPC1	2916.12	0.609115	0.080298	7.58567	3.31e-14	1.98e-12
GPC2	594.271	0.650522	0.128644	5.05677	4.26e-07	9.45e-06
GPC4	21117.1	0.835463	0.0638661	13.0815	4.2e-39	9.77e-37
GPD2	2208.52	-0.232736	0.0884372	-2.63165	0.00849705	0.0430867
GPKOW	1211.46	0.215861	0.0809127	2.66783	0.00763423	0.0396833
GPM6B	1602.7	-0.371984	0.0760803	-4.88937	1.01e-06	2.05e-05
GPNMB	438.787	-0.486418	0.126308	-3.85106	0.000117609	0.00129859
GPR132	19.0868	-1.58669	0.480496	-3.30218	0.000959352	0.00752937
GPR137C	247.575	0.372311	0.143058	2.60252	0.00925423	0.0462436
GPR153	1352.07	-0.769401	0.0943632	-8.15361	3.53e-16	2.48e-14
GPR160	259.657	-0.37785	0.137168	-2.75465	0.00587548	0.03223
GPR162	650.318	0.301797	0.112279	2.68792	0.00718979	0.0377712
GPR173	1473.62	0.191369	0.0724432	2.64164	0.00825065	0.0421341
GPR176	133.98	-0.610335	0.188555	-3.23691	0.00120832	0.00905104
GPR50	60.0935	-1.07316	0.28532	-3.76124	0.000169076	0.00175172
GPR63	562.737	0.312437	0.10018	3.11876	0.00181615	0.0126105
GPR75	36.7758	-0.913581	0.349093	-2.61701	0.00887031	0.0446053
GPRC5B	3626.23	-0.260294	0.0778061	-3.34542	0.000821583	0.00660236
GPSM1	999.31	0.338241	0.0959188	3.52632	0.000421372	0.00378459
GPT2	1617.88	-0.238762	0.0811053	-2.94386	0.00324151	0.0200979
GPX1	2516.89	0.326656	0.0724485	4.5088	6.52e-06	0.000107004
GPX3	1967.35	0.26156	0.0711142	3.67802	0.000235049	0.00230864
GPX4	7963.8	0.225931	0.0712267	3.172	0.00151395	0.0109131
GRHL1	818.903	0.527767	0.112015	4.71156	2.46e-06	4.53e-05
GRHL2	266.234	-0.682982	0.191798	-3.56095	0.000369518	0.00342048
GRHL3	548.263	-1.07304	0.115059	-9.32599	1.1e-20	1.11e-18
GRHPR	3282.25	0.259261	0.0753143	3.44239	0.000576604	0.00491039
GRIA1	851.623	1.75374	0.114404	15.3294	4.86e-53	1.53e-50
GRIA3	79.0486	2.83001	0.309395	9.14692	5.86e-20	5.68e-18
GRK5	1166.79	-0.288274	0.0801027	-3.59881	0.000319677	0.00302015
GRM4	107.374	-1.79966	0.21832	-8.24319	1.68e-16	1.25e-14
GRN	8777.6	0.148959	0.056854	2.62002	0.00879238	0.0442724
GRPEL2	1219.94	-0.204716	0.0743407	-2.75375	0.00589161	0.03227
GSDMB	824.373	0.353299	0.103302	3.42006	0.000626076	0.00526384
GSE1	4954.99	-0.227856	0.0708822	-3.21457	0.0013064	0.00964704
GSN	4330.32	0.204801	0.0631948	3.24079	0.001192	0.0089764
GSTA4	2175.89	-0.662699	0.074451	-8.90114	5.53e-19	4.92e-17
GSTO1	2213.8	0.231657	0.0682245	3.39551	0.000685014	0.00568313
GSTP1	31945.9	-0.658022	0.068282	-9.63683	5.59e-22	6.17e-20
GSTZ1	656.461	0.323776	0.0980903	3.3008	0.00096411	0.00756278
GTF2A2	2484.67	0.203514	0.0712095	2.85796	0.00426372	0.0249421
GTF2E2	1448.77	0.223698	0.0718718	3.11246	0.00185534	0.0128471
GTF2H1	1409.45	-0.228198	0.0803983	-2.83834	0.00453482	0.0261037
GTF2H5	1382.33	0.35913	0.0895112	4.01212	6.02e-05	0.00073534
GTF2IP12	453.134	-0.358612	0.11614	-3.08776	0.00201671	0.0138504
GTPBP4	3818.17	0.224682	0.0670138	3.35277	0.000800085	0.00647088
GUCA1A	800.502	0.646467	0.09848	6.56445	5.22e-11	2.32e-09
GUCA1B	126.029	0.540975	0.203346	2.66037	0.00780555	0.0402967
GUK1	4310.27	0.26911	0.090868	2.96155	0.00306092	0.0192546
GVINP2	34.8278	-3.24541	0.433952	-7.47873	7.5e-14	4.3e-12
GYG1	1726.78	0.201025	0.0731836	2.74685	0.00601699	0.032835
H1F0	21448.4	-0.327198	0.082059	-3.98734	6.68e-05	0.000801591
HABP4	1394.71	0.281689	0.0828691	3.3992	0.000675823	0.00561304
HACD1	845.969	0.576407	0.118638	4.85854	1.18e-06	2.36e-05
HAGH	1559.18	0.344966	0.0933446	3.69562	0.000219348	0.0021742
HAGHL	199.103	0.502307	0.169747	2.95915	0.00308488	0.019357
HAPLN1	364.472	-0.782352	0.15588	-5.01895	5.2e-07	1.12e-05
HAPLN3	476.019	0.598295	0.128125	4.66961	3.02e-06	5.42e-05
HARS2	1960.01	0.247761	0.067382	3.67696	0.000236034	0.00231557
HAS2	168.527	-1.49908	0.195795	-7.65638	1.91e-14	1.16e-12
HBEGF	247.44	0.844333	0.149304	5.65514	1.56e-08	4.68e-07
HDAC6	4689.21	0.235827	0.0566216	4.16495	3.11e-05	0.00041695
HDAC7	2804.63	0.247582	0.0703771	3.51794	0.000434912	0.00388684
HDGF	7172.59	0.174316	0.0597914	2.91541	0.00355227	0.0216153
HEBP2	2114.75	0.185544	0.0646053	2.87196	0.00407931	0.0240589
HECW2	432.296	0.994667	0.128651	7.73151	1.06e-14	6.61e-13
HELLS	2080.09	-0.240057	0.0777894	-3.08598	0.0020288	0.0139207
HES1	791.509	-0.596782	0.147112	-4.05666	4.98e-05	0.000627585
HES3	226.879	-1.01462	0.211359	-4.80048	1.58e-06	3.06e-05
HES4	467.823	0.590475	0.139198	4.24198	2.22e-05	0.000314468
HES6	919.481	0.666207	0.114738	5.80635	6.38e-09	2.04e-07
HEXD	1534.2	-0.24189	0.0843996	-2.86601	0.00415686	0.0244305
HFM1	321.225	-0.461727	0.139799	-3.30279	0.000957286	0.00751706
HGH1	1118.8	-0.338443	0.0958403	-3.53133	0.000413481	0.00373368
HHIPL2	507.811	-0.362532	0.104873	-3.45686	0.000546508	0.00468577
HHLA1	8360.03	-0.60432	0.0687605	-8.78876	1.51e-18	1.3e-16
HIGD1A	3974.07	0.220094	0.0679235	3.24033	0.00119392	0.0089832
HIGD2A	3618.3	0.268914	0.0823736	3.26457	0.00109631	0.00841358
HIKESHI	1788.54	0.294709	0.080069	3.68069	0.000232602	0.00228907
HIPK2	992.404	-0.281079	0.102437	-2.74392	0.00607095	0.033034
HIPK3	1731.29	-0.334638	0.088012	-3.80219	0.000143424	0.00153107
HIRA	2111.01	-0.311471	0.0700463	-4.44665	8.72e-06	0.000139448
HIST1H1C	1310.86	-0.344898	0.0762249	-4.52474	6.05e-06	0.000100031
HIST1H1D	142.953	-0.864289	0.196063	-4.40822	1.04e-05	0.000163091
HIST1H2AC	2266.19	-0.437152	0.0760776	-5.74613	9.13e-09	2.83e-07
HIST1H2BD	749.27	-0.338541	0.115236	-2.93779	0.0033056	0.0203866
HIST1H2BG	228.348	-0.635667	0.157301	-4.04108	5.32e-05	0.000663588
HIST1H2BN	203.867	0.475138	0.158468	2.99831	0.0027148	0.0175372
HIST1H4H	277.774	-0.561275	0.14512	-3.86767	0.00010988	0.0012276
HIST1H4J	85.908	-0.626971	0.240394	-2.6081	0.00910459	0.0456007
HIST2H2BD	892.152	-0.413722	0.0959913	-4.31	1.63e-05	0.000240757
HIST2H2BF	73.8095	-0.713973	0.273381	-2.61165	0.00901076	0.0452063
HIST2H4A	1608.78	-0.78659	0.259603	-3.02997	0.00244575	0.0161268
HIST2H4B	1289.1	-0.886871	0.124918	-7.09964	1.25e-12	6.41e-11
HIST4H4	49.8067	-0.87321	0.297791	-2.93229	0.00336473	0.0206837
HKR1	1994.28	-0.274807	0.0680784	-4.03663	5.42e-05	0.00067407
HLA-DQB1	365.28	-0.354926	0.12364	-2.87064	0.00409643	0.0241504
HM13	4290.88	0.16865	0.0592104	2.84832	0.00439508	0.0254544
HMCN1	424.642	1.33539	0.152831	8.73768	2.38e-18	2.01e-16
HMGA1	28967.4	-0.234436	0.0585104	-4.00675	6.16e-05	0.000749757
HMGB3	8655.82	-0.172534	0.0553046	-3.1197	0.00181035	0.0125817
HMGCL	1904.57	1.23776	0.090253	13.7144	8.33e-43	2.17e-40
HMGN5	1469.86	-0.35408	0.0896253	-3.95067	7.79e-05	0.000912489
HMMR	2718.23	-0.291756	0.0739348	-3.94613	7.94e-05	0.000925159
HNRNPA1	107882	-0.350064	0.0601019	-5.8245	5.73e-09	1.85e-07
HNRNPA1P48	354.506	-0.437268	0.119952	-3.64537	0.000267011	0.00257735
HNRNPD	10698.1	-0.214154	0.0665675	-3.2171	0.00129495	0.00956721
HNRNPDL	10758	-0.178699	0.0495118	-3.60923	0.000307112	0.00291419
HNRNPF	18497.5	-0.470072	0.0532299	-8.83097	1.04e-18	9.17e-17
HNRNPH3	7830.67	0.162378	0.0562596	2.88623	0.00389884	0.0232429
HNRNPK	21682.8	-0.18532	0.0499615	-3.70927	0.00020786	0.00208494
HNRNPM	8947.36	-0.402794	0.0853397	-4.71989	2.36e-06	4.37e-05
HNRNPU	23493.5	-0.319829	0.058222	-5.49326	3.95e-08	1.11e-06
HNRNPUL1	8995.48	-0.269811	0.0579279	-4.65771	3.2e-06	5.71e-05
HOMER2	343.669	-0.507826	0.11994	-4.234	2.3e-05	0.000323213
HOMER3	831.537	0.770636	0.116013	6.64267	3.08e-11	1.4e-09
HOXB2	250.123	0.563457	0.146664	3.84182	0.000122125	0.00133965
HPS4	1431.57	0.201628	0.0707404	2.85025	0.00436851	0.0253491
HRC	175.777	1.06694	0.175969	6.06323	1.33e-09	4.81e-08
HRK	331.942	-0.886829	0.123785	-7.16426	7.82e-13	4.09e-11
HS2ST1	2795.85	-0.226229	0.0745834	-3.03323	0.0024195	0.0160301
HS6ST2	1164.92	-0.451188	0.0861231	-5.23888	1.62e-07	3.88e-06
HSBP1	4247.89	0.201115	0.0651462	3.08713	0.00202102	0.0138736
HSD11B1L	233.579	0.631772	0.15891	3.97566	7.02e-05	0.000837336
HSD17B14	407.211	0.338436	0.124203	2.72486	0.00643291	0.0345409
HSD17B7	757.597	0.284562	0.10304	2.76166	0.00575081	0.0316798
HSDL1	1684.71	0.225782	0.0694676	3.25017	0.00115336	0.00873892
HSP90AA1	36675.9	0.220222	0.0627005	3.51228	0.000444273	0.00395222
HSPA5	38409.2	0.382798	0.0775117	4.93858	7.87e-07	1.63e-05
HSPA6	81.3619	2.04412	0.317404	6.44014	1.19e-10	5.01e-09
HSPA9	20324	-0.142996	0.0486159	-2.94133	0.00326806	0.020221
HSPB1	5390.48	0.4704	0.0855021	5.50162	3.76e-08	1.07e-06
HSPB11	1218.03	0.266187	0.0790978	3.36528	0.000764655	0.00622765
HSPD1	27532.4	-0.479005	0.0526197	-9.10314	8.78e-20	8.29e-18
HSPH1	4835.82	0.234222	0.0594332	3.94092	8.12e-05	0.000942481
HTATIP2	1232.48	0.337661	0.0825889	4.08846	4.34e-05	0.00055723
HTR1D	1137.25	-0.712824	0.13208	-5.39693	6.78e-08	1.79e-06
HTRA1	773.516	-0.571655	0.122881	-4.65212	3.29e-06	5.83e-05
HUNK	475.352	-0.317209	0.120164	-2.6398	0.00829542	0.042277
HUWE1	24117.5	-0.329841	0.0903295	-3.65153	0.000260684	0.00252467
HYAL2	1430.01	0.319006	0.0849028	3.75731	0.000171753	0.00177337
HYDIN	62.0345	-0.706936	0.267797	-2.63983	0.00829484	0.042277
HYLS1	246.022	-0.378323	0.137918	-2.74311	0.00608612	0.0330689
HYOU1	8109.43	0.268306	0.0557343	4.81401	1.48e-06	2.89e-05
HYPK	484.733	0.544822	0.116068	4.69398	2.68e-06	4.89e-05
IARS	12263.3	-0.290412	0.0630464	-4.60633	4.1e-06	7.08e-05
ICA1L	2289.33	-0.385419	0.078249	-4.92555	8.41e-07	1.74e-05
ICAM1	593.995	0.327888	0.100586	3.25976	0.00111506	0.0085343
ICAM5	222.141	0.628108	0.147627	4.25469	2.09e-05	0.000298806
ICE1	3630.56	-0.327972	0.0974149	-3.36675	0.000760594	0.00619792
ICK	807.121	-0.585309	0.0954054	-6.13497	8.52e-10	3.19e-08
ICMT	7307.61	-0.168104	0.0553975	-3.03451	0.00240927	0.0159809
ICOSLG	723.831	-0.291722	0.0955092	-3.05438	0.00225523	0.0151579
ID2	3329.01	0.217956	0.07637	2.85395	0.00431791	0.0251133
ID3	5059.15	0.540708	0.0875703	6.17456	6.64e-10	2.55e-08
ID4	1327.96	0.385615	0.0893847	4.3141	1.6e-05	0.000237253
IDH2	2851.28	0.283275	0.0714315	3.96569	7.32e-05	0.000865607
IER3IP1	1492.95	0.189802	0.0732137	2.59244	0.00952968	0.0473384
IER5	1260.55	0.499551	0.124029	4.0277	5.63e-05	0.000695036
IER5L	1416.67	1.33388	0.123719	10.7815	4.21e-27	6.12e-25
IFI27L2	496.094	0.647926	0.133922	4.83807	1.31e-06	2.58e-05
IFI6	560.308	1.30825	0.12927	10.1203	4.49e-24	5.61e-22
IFITM1	3671.7	-0.276219	0.0852781	-3.23904	0.00119931	0.00900587
IFITM10	34.14	1.87366	0.425852	4.39979	1.08e-05	0.000168686
IFNAR2	482.677	0.292334	0.108816	2.6865	0.0072204	0.0378576
IFT172	2124.7	-0.273257	0.069423	-3.93612	8.28e-05	0.000959186
IFT20	874.912	0.242881	0.0878334	2.76524	0.00568803	0.0314034
IFT27	1107.32	0.273193	0.0842335	3.24328	0.00118163	0.00892534
IFT52	2100.47	-0.216669	0.0758045	-2.85826	0.00425969	0.0249282
IGF1R	3522.21	-0.42985	0.0817438	-5.2585	1.45e-07	3.51e-06
IGF2	95.0091	0.817379	0.240125	3.40397	0.000664145	0.00553124
IGF2R	6906.14	-0.3454	0.0755984	-4.56888	4.9e-06	8.36e-05
IGFBP3	364.854	-0.430692	0.148553	-2.89925	0.00374061	0.0225029
IGFBP5	3624.56	-2.11585	0.121095	-17.4726	2.32e-68	1.09e-65
IGFBPL1	8324.52	-0.281907	0.062769	-4.49117	7.08e-06	0.000115129
IGSF1	942.161	-0.314201	0.0846949	-3.7098	0.000207425	0.00208196
IGSF8	1464.1	0.366274	0.08951	4.09199	4.28e-05	0.000549737
IKBKG	987.319	0.628232	0.0884143	7.10555	1.2e-12	6.16e-11
IKZF5	620.127	-0.310112	0.0943258	-3.28767	0.00101021	0.00786394
IL10RB	435.583	0.362631	0.11503	3.1525	0.00161881	0.0114882
IL16	23.126	1.49086	0.466286	3.1973	0.00138721	0.0101594
IL23R	134.83	4.83191	0.354704	13.6224	2.95e-42	7.55e-40
IL6	22.9945	-2.03757	0.458435	-4.44463	8.8e-06	0.000140534
ILF3	18273.9	-0.188377	0.0645336	-2.91905	0.00351099	0.0214169
ILK	2682.54	0.205025	0.0741051	2.76668	0.00566297	0.0313099
IMPDH1	1202.35	0.577857	0.0805583	7.17315	7.33e-13	3.86e-11
INAFM2	2229.98	0.521378	0.0704414	7.40159	1.35e-13	7.51e-12
ING4	1501.31	0.324162	0.0841317	3.85303	0.000116664	0.00129005
INHBB	18.6707	1.5284	0.528219	2.8935	0.00380975	0.0228072
INHBC	159.475	1.65995	0.202845	8.18334	2.76e-16	1.98e-14
INO80	1807.09	-0.227011	0.0742634	-3.05684	0.00223684	0.0150544
INO80C	758.32	0.357585	0.0977301	3.6589	0.0002533	0.00246707
INPP5F	1937.78	-1.03177	0.0776117	-13.294	2.51e-40	6.12e-38
INSYN2B	43.6418	-3.52991	0.413592	-8.53477	1.4e-17	1.12e-15
INTS6L	1038.47	-0.38438	0.091543	-4.1989	2.68e-05	0.000367909
INTS7	1915.27	-0.216741	0.0689443	-3.14371	0.00166822	0.0117506
IP6K2	2999.71	-0.209815	0.0630936	-3.32546	0.000882738	0.00703399
IPO5	16754.8	-0.338373	0.0654594	-5.1692	2.35e-07	5.47e-06
IPO5P1	451.225	-0.36902	0.11008	-3.3523	0.000801424	0.00647262
IPO7	14821	-0.250593	0.0696162	-3.59964	0.000318659	0.00301242
IQCE	648.888	-0.266047	0.096364	-2.76085	0.00576504	0.0317466
IQCG	370.481	-0.33897	0.122103	-2.77609	0.00550162	0.0305857
IQGAP2	5282.41	-0.718511	0.0904023	-7.94793	1.9e-15	1.24e-13
IRF2BP2	3791.56	-0.330828	0.078953	-4.19019	2.79e-05	0.000378195
IRF2BPL	2014.65	-0.34945	0.125329	-2.78827	0.00529911	0.0296233
IRS3P	25.2569	1.73793	0.470771	3.69168	0.000222778	0.00220531
IRX1	1298.23	-0.344314	0.106558	-3.23124	0.00123255	0.00918559
IRX2	2358.25	-0.26066	0.0674629	-3.86376	0.000111657	0.00124378
IRX5	157.177	1.82141	0.192871	9.44369	3.6e-21	3.78e-19
ISG15	217.968	0.768398	0.167073	4.59917	4.24e-06	7.3e-05
ISOC2	1761.57	0.411792	0.0803268	5.12646	2.95e-07	6.7e-06
ITGA5	1070.48	0.467329	0.0802976	5.81996	5.89e-09	1.9e-07
ITGA6	6472.68	-0.416621	0.0681074	-6.11712	9.53e-10	3.54e-08
ITGA9	1788.72	-0.695109	0.0768193	-9.04862	1.45e-19	1.34e-17
ITGAE	1190.35	0.450822	0.0804181	5.60598	2.07e-08	6.09e-07
ITGAX	88.1284	-1.09231	0.237016	-4.60857	4.05e-06	7.04e-05
ITGB3	55.0053	1.07648	0.326314	3.2989	0.000970636	0.00761003
ITGB4	1082.18	-1.03324	0.131664	-7.84754	4.24e-15	2.73e-13
ITPKB	1390.39	0.358032	0.0819595	4.3684	1.25e-05	0.000191391
ITPR2	3013.26	-0.670754	0.108607	-6.17596	6.58e-10	2.53e-08
ITPR3	2005.12	-0.215919	0.0786365	-2.74578	0.00603671	0.0329069
IVNS1ABP	5031.31	0.397995	0.0790316	5.03589	4.76e-07	1.04e-05
JADE1	2653.23	-0.246957	0.0639074	-3.8643	0.000111408	0.00124192
JARID2	9056.79	-0.607085	0.0672944	-9.02133	1.86e-19	1.7e-17
JMJD6	1158.68	0.301224	0.083238	3.61883	0.000295936	0.00282945
JOSD2	302.627	0.453048	0.164926	2.74698	0.00601468	0.0328342
JTB	3768.47	0.307755	0.0834495	3.68792	0.000226097	0.00223378
KALRN	222.24	-0.482573	0.153687	-3.13997	0.00168963	0.0118682
KANSL1	2632.5	-0.256043	0.063666	-4.02166	5.78e-05	0.000710214
KAT2B	365.45	0.395662	0.14191	2.78812	0.00530142	0.0296252
KAT7	5970.44	0.221706	0.06342	3.49583	0.000472589	0.00414846
KAZALD1	117.734	1.09327	0.231521	4.72211	2.33e-06	4.33e-05
KCNAB2	1289.51	0.276312	0.0823844	3.35393	0.000796718	0.00645056
KCNH2	80.0016	0.758591	0.243198	3.11923	0.00181327	0.0125962
KCNT2	104.491	0.574722	0.219651	2.61652	0.00888315	0.044655
KCTD10	2193.55	0.199267	0.0713023	2.79467	0.00519522	0.0291936
KCTD11	56.1573	0.990573	0.309845	3.197	0.00138865	0.0101651
KCTD13	336.273	0.3309	0.123423	2.68103	0.00733951	0.0384288
KCTD18	462.621	0.315661	0.109451	2.88403	0.00392619	0.02337
KCTD5	1408.97	0.266294	0.0789219	3.37415	0.000740439	0.00606638
KCTD7	3501.71	0.18052	0.063174	2.85751	0.00426979	0.0249508
KDELR2	6113.93	0.258038	0.0672395	3.83759	0.000124249	0.00135961
KDELR3	457.009	0.684394	0.124595	5.49294	3.95e-08	1.11e-06
KDM2A	4472.64	-0.193212	0.0652119	-2.96284	0.00304816	0.0191984
KDM2B	3655.06	-0.303018	0.0657509	-4.60857	4.05e-06	7.04e-05
KDM4A	6068.37	-0.236967	0.0742232	-3.19263	0.00140985	0.0102755
KDM4C	2248.4	-0.672161	0.06801	-9.88327	4.92e-23	5.95e-21
KDM6A	1490.47	-0.276884	0.0724592	-3.82124	0.000132784	0.00144198
KEAP1	1738.55	0.221694	0.0695429	3.18787	0.00143325	0.0104259
KHDRBS1	13924.6	-0.205012	0.0525057	-3.90456	9.44e-05	0.00107448
KHDRBS2	159.189	1.51585	0.214192	7.07708	1.47e-12	7.49e-11
KHNYN	783.558	0.26566	0.0979831	2.71128	0.00670243	0.0356865
KHSRP	13223.5	-0.318351	0.0758552	-4.19682	2.71e-05	0.000369619
KIAA0040	1048.03	-0.358208	0.0810753	-4.41822	9.95e-06	0.000156699
KIAA0232	868.35	-0.464402	0.108848	-4.26654	1.99e-05	0.000284717
KIAA0513	783.754	-0.358477	0.107358	-3.33909	0.000840532	0.00674031
KIAA0753	840.042	-0.288475	0.0905087	-3.18726	0.00143626	0.0104377
KIAA1143	826.109	-0.36278	0.0858441	-4.22603	2.38e-05	0.00033198
KIAA1191	7437.56	0.271366	0.0567223	4.78412	1.72e-06	3.28e-05
KIAA1210	72.232	-1.19784	0.247212	-4.84539	1.26e-06	2.5e-05
KIAA1324	75.5635	-1.41397	0.245235	-5.76575	8.13e-09	2.54e-07
KIAA1328	1387.16	-0.577513	0.127674	-4.52334	6.09e-06	0.00010056
KIAA2013	4510.61	0.226122	0.0692101	3.26718	0.00108624	0.0083433
KIF1C	5136.12	-0.254444	0.0760676	-3.34497	0.000822904	0.00660947
KIF26B	808.651	-0.751997	0.089681	-8.38524	5.06e-17	3.88e-15
KIF2C	11507	-0.203003	0.0532633	-3.81131	0.000138232	0.00148826
KIF3B	1823.73	-0.236013	0.0840731	-2.80724	0.00499682	0.0282679
KIF5A	544.782	-0.439986	0.134529	-3.27056	0.00107334	0.00827361
KIF5C	4956.8	0.361774	0.0612059	5.91077	3.41e-09	1.13e-07
KLC4	1098.18	0.309417	0.083322	3.71351	0.000204404	0.00205574
KLF10	2136.88	-0.439937	0.0752065	-5.84972	4.92e-09	1.6e-07
KLF11	2453.3	-0.299547	0.0646385	-4.63418	3.58e-06	6.28e-05
KLF15	745.207	-0.351963	0.103272	-3.40812	0.000654112	0.0054537
KLF4	1661.16	-0.371418	0.0796277	-4.66443	3.09e-06	5.55e-05
KLF5	464.013	0.664344	0.129481	5.13083	2.88e-07	6.58e-06
KLF6	1847.61	-0.29197	0.0764073	-3.82123	0.000132788	0.00144198
KLF7	1568.1	-0.261068	0.0825359	-3.16308	0.00156109	0.0111624
KLF8	1933.61	-0.353958	0.0879078	-4.02646	5.66e-05	0.000697057
KLF9	229.747	-0.467439	0.146411	-3.19265	0.00140973	0.0102755
KLHDC8B	650.388	0.324605	0.11832	2.74344	0.00607994	0.0330497
KLHL13	2007.99	-0.278545	0.0661403	-4.21143	2.54e-05	0.000349976
KLHL4	1926.46	-0.250902	0.0718101	-3.49397	0.000475897	0.00417265
KLRB1	66.1022	1.51939	0.278607	5.45354	4.94e-08	1.34e-06
KMT2A	2962.77	-0.333769	0.100864	-3.3091	0.000935975	0.00739323
KPNB1	22465	-0.174049	0.0647539	-2.68785	0.00719142	0.0377712
KRBA2	121.438	-0.84334	0.201366	-4.18809	2.81e-05	0.000380694
KRT10	446.459	0.596027	0.142464	4.1837	2.87e-05	0.000387432
KRT19	410.689	-0.703898	0.169947	-4.14187	3.44e-05	0.000456771
KRTCAP2	2414.21	0.350938	0.0717249	4.89284	9.94e-07	2.02e-05
KTI12	709.144	-0.284335	0.0937673	-3.03235	0.00242658	0.0160667
KTN1	7732.11	-0.278578	0.0786065	-3.54396	0.00039416	0.00360873
KYAT1	1474.55	0.591969	0.0806955	7.33584	2.2e-13	1.2e-11
L1TD1	22431.1	-0.61457	0.0622553	-9.87177	5.52e-23	6.57e-21
LAMA1	3102.76	-0.29658	0.0735909	-4.03012	5.57e-05	0.000690172
LAMA2	2935.18	-0.458473	0.0851712	-5.38296	7.33e-08	1.91e-06
LAMA4	325.155	-0.506209	0.124921	-4.05222	5.07e-05	0.000637474
LAMB1	11594.5	0.335123	0.0646888	5.18054	2.21e-07	5.18e-06
LAMB2	3148.59	0.195606	0.0682011	2.86807	0.00412979	0.0242902
LAMTOR2	2222.02	0.239803	0.0677823	3.53783	0.000403422	0.00366915
LAMTOR4	1326.8	0.292973	0.0990789	2.95697	0.00310682	0.0194762
LAMTOR5	3956.22	0.318698	0.0651338	4.89297	9.93e-07	2.02e-05
LARP1	10657.8	-0.203035	0.0666558	-3.04602	0.00231896	0.0154923
LASP1	14193.1	-0.355675	0.0546575	-6.50735	7.65e-11	3.32e-09
LBH	2985.89	-1.24684	0.0836922	-14.8979	3.4e-50	1.03e-47
LBR	3757.1	-0.302441	0.0637967	-4.7407	2.13e-06	3.98e-05
LCLAT1	1087.23	-0.430727	0.0901086	-4.78009	1.75e-06	3.34e-05
LCNL1	122.286	0.816713	0.203803	4.00736	6.14e-05	0.000748489
LCP1	212.766	-0.910742	0.194468	-4.68325	2.82e-06	5.12e-05
LDB2	1007.95	-0.265924	0.0834625	-3.18615	0.00144179	0.0104729
LDOC1	1594.41	0.281957	0.0732083	3.85143	0.00011743	0.00129756
LEMD2	2751.83	-0.418806	0.0824945	-5.07677	3.84e-07	8.62e-06
LENG8	1133.56	0.393091	0.0985141	3.9902	6.6e-05	0.000793246
LFNG	516.348	-1.13579	0.106084	-10.7065	9.49e-27	1.35e-24
LGALS1	1772.81	0.562594	0.0878192	6.40627	1.49e-10	6.16e-09
LGALS3BP	2248.81	0.25653	0.0774672	3.31147	0.000928069	0.00734102
LGMN	3271.55	0.255403	0.0628892	4.06116	4.88e-05	0.000616636
LGR4	8883.69	0.636941	0.069774	9.12864	6.94e-20	6.64e-18
LGR6	1451.83	2.0475	0.0782717	26.1589	7.82e-151	2.36e-147
LHFPL4	81.0431	2.91905	0.300405	9.71705	2.55e-22	2.92e-20
LIMS2	261.694	0.55471	0.158854	3.49195	0.000479514	0.00419464
LIN28A	28199.4	-0.139765	0.0497938	-2.80688	0.00500234	0.0282886
LIN54	837.617	-0.308953	0.0992517	-3.11282	0.00185306	0.0128373
LINC00672	140.426	-1.0402	0.20004	-5.19994	1.99e-07	4.73e-06
LINC00680	283.929	-0.436043	0.141102	-3.09028	0.00199971	0.0137523
LINC00869	819.418	0.412838	0.0875038	4.71795	2.38e-06	4.4e-05
LINGO1	1262.39	-0.280723	0.0993247	-2.82632	0.0047086	0.0268992
LIPH	377.746	-0.49309	0.123335	-3.99798	6.39e-05	0.000771328
LIX1	9455.66	-0.300951	0.100936	-2.98159	0.00286757	0.0182741
LIX1L	897.23	0.278292	0.0841612	3.30666	0.000944169	0.007445
LLGL2	2438.48	0.388732	0.0730645	5.3204	1.04e-07	2.61e-06
LMAN1	5488.96	0.256994	0.0938094	2.73953	0.00615269	0.0333229
LMAN2	5108.04	0.261406	0.0573788	4.55579	5.22e-06	8.82e-05
LMAN2L	1921.5	0.211199	0.0721264	2.92817	0.00340961	0.0209086
LMLN2	67.9102	-0.755636	0.284175	-2.65905	0.00783607	0.0404266
LMNA	9075.07	-0.417389	0.0730584	-5.71308	1.11e-08	3.42e-07
LMNB1	8749.73	-0.209003	0.0617492	-3.38471	0.000712538	0.0058664
LMX1A	31.9553	1.07041	0.381455	2.80613	0.00501402	0.028344
LNP1	351.627	-0.409324	0.117805	-3.47461	0.000511603	0.00441908
LNPEP	500.734	-0.383108	0.124444	-3.07857	0.00208	0.0142011
LOXL1	454.523	-0.482525	0.119737	-4.02986	5.58e-05	0.000690369
LOXL2	7734.44	-0.2274	0.0666553	-3.41159	0.000645852	0.00539674
LOXL4	264.016	3.34454	0.190969	17.5135	1.13e-68	5.51e-66
LPAR3	1596.06	-0.284039	0.0696484	-4.07819	4.54e-05	0.000577991
LPCAT1	11396.6	-0.46804	0.0723787	-6.46655	1e-10	4.27e-09
LPCAT4	2633.96	0.494695	0.0715317	6.91576	4.65e-12	2.25e-10
LPIN3	603.777	0.263362	0.0998526	2.63751	0.00835172	0.0425209
LRAT	380.954	0.815849	0.12874	6.33717	2.34e-10	9.38e-09
LRBA	3097.86	-0.319031	0.109277	-2.91947	0.00350622	0.0214055
LRCH1	869.535	0.29501	0.0897908	3.28552	0.00101793	0.00791768
LRCH3	3398.15	-0.189681	0.0589209	-3.21925	0.00128527	0.00950498
LRG1	103.837	0.665915	0.224778	2.96254	0.00305108	0.0192087
LRIG1	2461.36	-0.534617	0.0805539	-6.63677	3.21e-11	1.46e-09
LRIG2	2113.78	-0.44734	0.0732781	-6.1047	1.03e-09	3.79e-08
LRP4	4272.68	-0.93225	0.0649876	-14.345	1.14e-46	3.26e-44
LRP5L	284.696	1.00761	0.133754	7.53334	4.95e-14	2.9e-12
LRPPRC	18489.9	-0.291357	0.0606857	-4.80108	1.58e-06	3.05e-05
LRRC15	90.0949	-2.79644	0.272106	-10.277	8.94e-25	1.16e-22
LRRC2	122.067	-1.16124	0.193683	-5.99555	2.03e-09	7.03e-08
LRRC23	509.616	0.413107	0.126216	3.27301	0.00106408	0.00821482
LRRC37A4P	305.545	-1.06013	0.157277	-6.74051	1.58e-11	7.3e-10
LRRC49	428.429	-0.40555	0.115534	-3.51023	0.000447718	0.00396933
LRRC59	6369.71	0.269516	0.0666448	4.04407	5.25e-05	0.000656251
LRRC75B	431.29	0.354683	0.118762	2.9865	0.00282188	0.0180974
LRRC8D	2870.44	-0.267414	0.0632688	-4.22664	2.37e-05	0.000331395
LRRCC1	374.389	-0.4082	0.115492	-3.53445	0.000408625	0.00369646
LRRIQ1	67.5341	-0.677139	0.253729	-2.66875	0.00761351	0.0396028
LRRK1	72397.2	-0.770043	0.0797426	-9.65661	4.61e-22	5.12e-20
LRRN1	1680.35	0.413126	0.097575	4.23393	2.3e-05	0.000323213
LSM10	1779.01	0.365907	0.0751273	4.87049	1.11e-06	2.23e-05
LSM11	764.67	-0.244595	0.0915397	-2.67201	0.00753994	0.0392742
LSM14A	120.14	-0.82067	0.268888	-3.05208	0.00227259	0.0152542
LSM7	2610.31	0.207266	0.0776335	2.6698	0.00758957	0.0395055
LTBP1	1874.88	-0.197218	0.0657923	-2.99758	0.00272128	0.017564
LYNX1	239.531	0.592112	0.163361	3.62456	0.00028945	0.00277095
LYPLA1	5776.59	-0.906354	0.0582741	-15.5533	1.51e-54	4.86e-52
LYRM4	3796.81	0.246718	0.0623824	3.95493	7.66e-05	0.000897761
LZTS2	1790.09	0.264096	0.0782742	3.37399	0.000740869	0.00606661
MAB21L2	50.5659	1.06456	0.324155	3.28412	0.00102301	0.00794646
MAB21L3	189.863	-0.747449	0.201442	-3.71049	0.00020686	0.00207767
MACF1	11729.9	-0.408788	0.0992048	-4.12064	3.78e-05	0.000494892
MACO1	1245.19	-0.197551	0.0740328	-2.66843	0.00762067	0.0396264
MAF	4818.2	-0.388704	0.0726891	-5.34748	8.92e-08	2.28e-06
MAFB	1013.89	-0.435338	0.0926918	-4.69661	2.65e-06	4.83e-05
MAGEA11	168.797	0.589341	0.171627	3.43385	0.000595067	0.00505339
MAGED1	18794.9	0.330932	0.0624938	5.29544	1.19e-07	2.93e-06
MAGED2	17080.7	0.476766	0.063218	7.54161	4.64e-14	2.73e-12
MAGED4	1444.49	0.29959	0.0880527	3.4024	0.000667975	0.00555397
MAGED4B	2063.49	0.347868	0.0683107	5.09243	3.54e-07	7.99e-06
MAGEH1	1107.23	0.498244	0.0837173	5.95151	2.66e-09	9.02e-08
MAIP1	924.029	0.221602	0.0847785	2.61389	0.00895166	0.0449546
MAML3	205.757	-0.520595	0.149215	-3.48889	0.000485027	0.00423188
MAN1C1	710.6	-0.475199	0.117034	-4.06036	4.9e-05	0.000618229
MAN2C1	2980.81	0.213751	0.0660128	3.23802	0.00120363	0.00902933
MANBAL	1819.67	0.390887	0.0752512	5.19443	2.05e-07	4.85e-06
MANF	1833.95	0.505884	0.0834404	6.06282	1.34e-09	4.81e-08
MAP1B	14156.5	-0.368736	0.0999145	-3.69052	0.000223797	0.0022125
MAP1LC3B	4661.96	-0.16803	0.0559818	-3.00151	0.00268647	0.0173988
MAP3K1	1318.6	-0.238234	0.0830388	-2.86895	0.00411833	0.0242323
MAP3K10	495.136	0.35324	0.120829	2.92348	0.0034614	0.0211832
MAP3K11	2731.94	0.193233	0.0740956	2.60788	0.00911049	0.0456007
MAP3K12	383.364	0.374289	0.115101	3.25183	0.00114664	0.00871073
MAP3K4	2632.34	-0.308803	0.0807181	-3.8257	0.000130401	0.00141809
MAP4K3	3121.99	-0.255494	0.0788029	-3.24219	0.00118616	0.00895157
MAP4K4	11595.9	-0.346105	0.062741	-5.51641	3.46e-08	9.91e-07
MAP7D1	6694.42	0.169096	0.0634931	2.66322	0.00773973	0.0400801
MAPK1	5750.97	-0.35766	0.0657918	-5.43624	5.44e-08	1.47e-06
MAPK1IP1L	3414.19	-0.167409	0.0636659	-2.6295	0.00855111	0.0433211
MAPK8	1374.3	-0.207779	0.0769927	-2.69868	0.00696143	0.0368191
MAPK8IP3	2527.17	0.225104	0.071826	3.13402	0.00172432	0.0120726
MAPKAPK2	3616.7	0.150121	0.0579937	2.58857	0.0096375	0.0477797
MARCKS	7353.79	-0.185303	0.0703627	-2.63353	0.00845017	0.0429354
MARCO	546.004	2.0506	0.124445	16.478	5.28e-61	1.95e-58
MARK1	1482.13	-0.198901	0.070457	-2.82301	0.00475754	0.0271394
MARS	16867.2	-0.189518	0.0541356	-3.50081	0.000463844	0.00408832
MARS2	1531.36	-1.07267	0.0748719	-14.3267	1.49e-46	4.17e-44
MARVELD1	616.653	0.29106	0.096913	3.00331	0.00267058	0.0173181
MARVELD2	85.9185	-0.64034	0.224515	-2.8521	0.00434316	0.0252504
MAS1	165.202	-1.044	0.167119	-6.24704	4.18e-10	1.63e-08
MASP1	513.544	-0.434417	0.108426	-4.00658	6.16e-05	0.000749757
MAST3	755.165	0.243987	0.0927537	2.63048	0.00852642	0.0432211
MBD3	2746.54	0.245531	0.0776377	3.16252	0.00156409	0.0111786
MBTD1	2190.08	-0.29462	0.0807661	-3.64782	0.00026448	0.00255619
MCEE	400.289	0.336131	0.115419	2.91225	0.0035883	0.0218032
MCM10	1502.62	-0.257816	0.0777924	-3.31416	0.000919194	0.00728607
MCM2	5414.83	-0.297483	0.0605543	-4.91267	8.98e-07	1.84e-05
MCM3	7900.09	-0.254609	0.0592042	-4.30053	1.7e-05	0.000250059
MCM4	6534.15	-0.360362	0.062056	-5.80705	6.36e-09	2.04e-07
MCM5	2889.54	-0.456494	0.0793811	-5.75067	8.89e-09	2.76e-07
MCM6	7239.7	-0.26509	0.057162	-4.63752	3.53e-06	6.21e-05
MCM7	7616.24	-0.355438	0.0670588	-5.30039	1.16e-07	2.86e-06
MCMBP	3469.8	-0.213228	0.0667572	-3.19409	0.00140275	0.0102484
MCU	1135.35	0.211144	0.0806192	2.61902	0.00881818	0.0443875
MCUR1	3951.04	0.164308	0.0634718	2.58867	0.00963463	0.0477797
MDH1	7681.67	0.211161	0.0712931	2.96187	0.00305778	0.0192429
MDK	47750.3	0.276519	0.0900405	3.07105	0.0021331	0.0145178
MECP2	4430.85	0.19908	0.0625057	3.18498	0.00144762	0.0105102
MED10	1172.41	0.287678	0.0858153	3.3523	0.000801433	0.00647262
MED12	1775.29	-0.325322	0.0861721	-3.77526	0.000159842	0.00167209
MED13L	4930.28	-0.414802	0.0908881	-4.56388	5.02e-06	8.54e-05
MED9	3624.51	-0.541068	0.0587723	-9.20618	3.38e-20	3.34e-18
MEDAG	377.056	-1.17546	0.133791	-8.78575	1.55e-18	1.33e-16
MEGF10	227.332	-0.394911	0.152764	-2.5851	0.00973498	0.0481682
MEIOC	385.537	-0.358781	0.123613	-2.90245	0.00370262	0.0223428
MEIS1	700.566	-0.308494	0.113024	-2.72944	0.00634411	0.0341226
MEIS2	3727.3	0.310602	0.0614182	5.05716	4.26e-07	9.45e-06
MEIS3	1144.23	0.509822	0.0962377	5.29752	1.17e-07	2.9e-06
METAP1D	507.899	-0.296614	0.114382	-2.5932	0.00950882	0.0472814
METRN	1219.17	0.31847	0.110868	2.87252	0.00407206	0.0240255
METTL26	1420.61	0.274528	0.10463	2.6238	0.00869555	0.0438953
METTL6	629.362	0.519654	0.103853	5.00377	5.62e-07	1.21e-05
METTL7A	400.479	-0.517998	0.119193	-4.34588	1.39e-05	0.00020906
MFAP2	1926.11	0.303763	0.0758297	4.00586	6.18e-05	0.000751449
MFGE8	5024.55	0.164258	0.0622152	2.64016	0.00828679	0.0422615
MFSD1	538.73	-0.34845	0.109824	-3.17281	0.00150971	0.0108878
MFSD4A	44.4865	1.36043	0.347765	3.91191	9.16e-05	0.00104545
MGA	2790.58	-0.311492	0.110411	-2.82119	0.00478462	0.0272716
MGAT1	2885.16	0.292919	0.0741791	3.9488	7.85e-05	0.000917368
MGAT2	1214.08	0.214292	0.0745428	2.87474	0.00404355	0.0239039
MGAT5	4391.47	-0.224437	0.0699979	-3.20634	0.00134436	0.00988873
MGME1	1603	-0.287975	0.0731238	-3.93819	8.21e-05	0.000952424
MGST3	4172.58	0.9023	0.0831566	10.8506	1.98e-27	2.91e-25
MICAL1	3833.42	0.339166	0.0634746	5.34333	9.13e-08	2.32e-06
MICALL2	518.809	0.394069	0.1125	3.50283	0.000460347	0.00406223
MICB	249.991	0.589146	0.217786	2.70516	0.0068272	0.0362232
MICOS10	2202.49	0.208152	0.0758018	2.74601	0.00603251	0.0328959
MICOS13	619.533	0.363408	0.105998	3.42845	0.000607047	0.00514068
MIEN1	853.109	0.458978	0.10891	4.21428	2.51e-05	0.000347174
MIF4GD	911.263	0.280577	0.0888545	3.15772	0.00159011	0.0113324
MIPEP	656.559	-0.254359	0.0985272	-2.58161	0.00983404	0.0485154
MIPOL1	342.641	-0.438691	0.159957	-2.74256	0.0060963	0.0331005
MIS12	2197.37	0.189759	0.068805	2.75793	0.00581694	0.0319741
MIS18BP1	1636.86	-0.299379	0.0927669	-3.22722	0.00125	0.00928955
MKI67	10292.4	-0.366776	0.108036	-3.39493	0.00068645	0.00568946
MKRN1	10715.1	-0.32164	0.0599245	-5.36741	7.99e-08	2.06e-06
MLF2	12370.9	0.234434	0.0622833	3.764	0.000167217	0.00173722
MLLT10	2241.79	-0.258573	0.0702502	-3.68075	0.000232553	0.00228907
MLLT3	689.766	0.38987	0.103612	3.7628	0.00016802	0.00174317
MLN	22.1107	-4.33091	0.676852	-6.3986	1.57e-10	6.46e-09
MMAB	1548.52	0.271812	0.0773352	3.51472	0.000440215	0.0039189
MMP14	2184.85	0.381134	0.0849641	4.48582	7.26e-06	0.00011768
MMP2	577.996	0.321793	0.122746	2.62161	0.00875156	0.0440962
MMP24	786.702	-2.20024	0.130674	-16.8376	1.29e-63	5.43e-61
MMS22L	1791.25	-0.352693	0.0978181	-3.6056	0.000311429	0.0029496
MN1	1545.5	-0.255599	0.0856017	-2.98591	0.00282737	0.0181172
MNAT1	1149.89	0.391225	0.08689	4.50254	6.71e-06	0.000109493
MNS1	429.209	-0.397419	0.118579	-3.35152	0.000803689	0.00648269
MOB4	3483.9	-0.201823	0.0598387	-3.37279	0.000744116	0.00608661
MOCS2	1609.95	0.226488	0.0759186	2.98331	0.00285153	0.0182242
MOGS	3254.53	0.273367	0.068018	4.01904	5.84e-05	0.000715827
MORF4L2	16395.5	0.257521	0.068046	3.78451	0.000154011	0.0016212
MORN4	871.32	0.287019	0.0895656	3.20457	0.00135265	0.00993038
MOSPD1	1440.46	-0.358294	0.0791863	-4.52469	6.05e-06	0.000100031
MOV10	3769.05	-0.254674	0.0603352	-4.22098	2.43e-05	0.000338258
MPC2	2033.78	0.331317	0.0669526	4.94852	7.48e-07	1.57e-05
MPDU1	1207.84	0.423092	0.100528	4.20868	2.57e-05	0.000353949
MPG	911.419	0.348835	0.100473	3.47194	0.000516712	0.00445557
MPHOSPH8	2490.28	-0.661621	0.0697974	-9.47916	2.56e-21	2.73e-19
MPPED2	104.266	-0.8343	0.265401	-3.14355	0.00166913	0.0117516
MPV17L	87.6345	-0.722848	0.247767	-2.91744	0.00352913	0.0214933
MPV17L2	1834.56	0.466759	0.0773396	6.03519	1.59e-09	5.58e-08
MREG	514.241	-0.365748	0.10747	-3.40324	0.000665909	0.00554289
MRFAP1	4477.38	0.206682	0.0630862	3.27618	0.00105222	0.00813571
MRGBP	840.91	0.31333	0.0972601	3.22157	0.00127491	0.00944679
MROH1	1041.97	-0.622442	0.0997144	-6.24225	4.31e-10	1.68e-08
MRPL13	1507.13	0.254464	0.0716211	3.55292	0.000380984	0.00350942
MRPL14	1150.12	0.284047	0.0872723	3.25472	0.00113505	0.00864965
MRPL15	1582.33	-0.254533	0.0779051	-3.26722	0.00108609	0.0083433
MRPL2	1810.47	0.263742	0.0705528	3.73822	0.000185326	0.00188266
MRPL24	1625.79	0.268308	0.0813367	3.29873	0.000971243	0.00761084
MRPL27	1032.21	0.232621	0.0844566	2.75432	0.00588137	0.0322345
MRPL28	3263.65	0.287012	0.0670928	4.27784	1.89e-05	0.000272197
MRPL33	1346.47	0.44472	0.0825661	5.38623	7.19e-08	1.88e-06
MRPL4	2704.98	0.173218	0.0644735	2.68665	0.00721716	0.0378538
MRPL41	1689.72	0.34679	0.110641	3.13436	0.00172228	0.0120639
MRPL52	1280.75	0.38682	0.100365	3.85412	0.000116147	0.00128622
MRPL53	1272.87	0.282832	0.0931466	3.03642	0.00239403	0.0159209
MRPL54	724.032	0.295724	0.10616	2.78565	0.00534213	0.0298196
MRPL55	1481.91	0.232185	0.0778101	2.984	0.00284508	0.0182075
MRPS12	713.172	0.31302	0.106311	2.94439	0.00323588	0.0200712
MRPS15	5520.36	0.205085	0.0589441	3.47931	0.000502708	0.00434971
MRPS5	4047.31	0.210815	0.0609876	3.45669	0.000546858	0.00468611
MRPS6	2088	0.658765	0.085962	7.66344	1.81e-14	1.11e-12
MSH3	1131.43	-0.30381	0.0921427	-3.29717	0.000976638	0.00764915
MSH6	10275	-0.176114	0.0623355	-2.82526	0.00472417	0.0269779
MSRB2	508.08	0.422339	0.1245	3.39228	0.000693147	0.00573801
MST1	291.792	0.358603	0.133975	2.67663	0.00743664	0.0388164
MST1P2	82.7383	0.937766	0.269461	3.48015	0.000501134	0.00434307
MSTO1	3442.77	-0.311207	0.0687368	-4.52752	5.97e-06	9.91e-05
MSTO2P	428.322	0.416884	0.116373	3.58229	0.000340592	0.00318391
MSX2	1944.85	0.3611	0.107137	3.37046	0.000750425	0.00613158
MT-ATP6	85785.2	0.767442	0.0916271	8.37571	5.49e-17	4.19e-15
MT-ATP8	20348.9	0.749827	0.0884886	8.47372	2.38e-17	1.86e-15
MT-CO2	143209	0.343924	0.0940134	3.65825	0.000253944	0.00247126
MT-CO3	207869	0.388971	0.0747008	5.20705	1.92e-07	4.57e-06
MT-CYB	86382.5	0.987048	0.0952371	10.3641	3.61e-25	4.87e-23
MT-ND1	122330	0.277648	0.075329	3.6858	0.000227982	0.00225093
MT-ND2	94784.2	0.389035	0.0850336	4.57507	4.76e-06	8.13e-05
MT-ND3	29095.9	0.720499	0.0630372	11.4298	2.97e-30	4.88e-28
MT-ND4	166066	0.328043	0.0935141	3.50796	0.000451563	0.00399638
MT-ND4L	34608.1	0.404268	0.107208	3.77087	0.000162681	0.00169475
MT-ND6	1334.51	0.468513	0.0952447	4.91905	8.7e-07	1.79e-05
MT1E	424.642	1.56812	0.1533	10.2292	1.47e-24	1.88e-22
MT1F	710.661	0.402986	0.108352	3.71923	0.000199828	0.00201642
MT1X	1333.65	0.409578	0.0975826	4.19725	2.7e-05	0.000369512
MT2A	1411.48	0.950785	0.105064	9.04956	1.44e-19	1.34e-17
MTA3	3606.58	-0.167165	0.0572738	-2.9187	0.00351492	0.0214223
MTATP6P1	15597.1	0.90685	0.0903982	10.0317	1.11e-23	1.35e-21
MTCH1	7100.81	0.319084	0.0714498	4.46585	7.98e-06	0.00012811
MTCL1	3447.72	-0.449541	0.076747	-5.85745	4.7e-09	1.54e-07
MTFR1	1864.9	-0.267524	0.0669963	-3.99312	6.52e-05	0.000784584
MTFR1L	2677.29	0.278662	0.0671116	4.15222	3.29e-05	0.000438513
MTHFD1	3964.08	-0.283008	0.0732516	-3.86351	0.000111769	0.0012441
MTHFD1L	4270.84	-0.251637	0.0555122	-4.533	5.82e-06	9.7e-05
MTHFD2	12228.1	-0.301476	0.0584004	-5.16222	2.44e-07	5.66e-06
MTLN	479.156	0.483855	0.133297	3.62991	0.000283524	0.00271939
MTMR11	364.327	0.450873	0.133041	3.38899	0.000701509	0.00578822
MTOR	8286.85	-0.237447	0.0777386	-3.05443	0.00225486	0.0151579
MTRNR2L10	1466.15	0.343514	0.0909907	3.77527	0.000159834	0.00167209
MTUS1	900.318	-0.308241	0.100106	-3.07913	0.00207607	0.0141807
MTX1	2543.04	0.362912	0.067224	5.39855	6.72e-08	1.78e-06
MTX2	2525.99	0.260358	0.0657403	3.9604	7.48e-05	0.000880176
MUC1	140.283	0.475679	0.180096	2.64125	0.00826006	0.0421537
MUC16	48.5395	-1.22111	0.35996	-3.39236	0.000692933	0.00573801
MVB12A	2081.92	0.342902	0.0826897	4.14686	3.37e-05	0.000448121
MVD	3019.86	0.369367	0.0698643	5.28692	1.24e-07	3.06e-06
MVK	1161.52	0.233753	0.0804709	2.90482	0.00367467	0.0222351
MVP	304.525	0.677356	0.135568	4.99643	5.84e-07	1.25e-05
MXRA7	4493.82	0.233371	0.061323	3.80561	0.000141457	0.00151221
MYB	277.905	-0.505521	0.140546	-3.59684	0.000322103	0.00303738
MYBL2	7995.11	-0.468488	0.0585389	-8.00301	1.21e-15	8.16e-14
MYBPC1	23.4916	1.37649	0.449962	3.05913	0.00221982	0.0149598
MYC	860.378	-0.70562	0.101148	-6.97612	3.03e-12	1.49e-10
MYCBP2	1271.25	-0.293972	0.1085	-2.70943	0.00673984	0.0358048
MYCBPAP	165.604	0.487632	0.168075	2.90128	0.00371646	0.0224084
MYCL	466.045	-0.800569	0.123949	-6.45884	1.06e-10	4.48e-09
MYCN	3826.88	-0.606632	0.0641156	-9.46153	3.03e-21	3.21e-19
MYDGF	2246.04	0.527385	0.0818324	6.44469	1.16e-10	4.88e-09
MYL12A	5789.88	0.542812	0.0718782	7.55184	4.29e-14	2.54e-12
MYL6	11804.9	0.210525	0.0636994	3.30498	0.000949837	0.00747799
MYL6B	3829.95	0.256042	0.0721658	3.54798	0.000388203	0.00356722
MYLK3	197.262	-0.723685	0.160079	-4.52079	6.16e-06	0.000101447
MYO10	9780.99	-0.369736	0.0677261	-5.45928	4.78e-08	1.32e-06
MYO15B	611.065	0.345752	0.111453	3.10222	0.00192077	0.0132395
MYO1C	5449.42	0.241484	0.0560272	4.31012	1.63e-05	0.000240757
MYO5A	2456.94	-0.364604	0.0863629	-4.22177	2.42e-05	0.000337385
MYO5B	2369.66	-0.194986	0.0750086	-2.59951	0.00933563	0.0465273
MYO5C	422.052	-0.746701	0.113419	-6.58356	4.59e-11	2.05e-09
MYO9A	2620.71	-0.439664	0.101036	-4.35156	1.35e-05	0.000204938
MYOCD	53.1507	-1.10013	0.306187	-3.593	0.000326897	0.00307873
MYOM3	59.4323	-1.4925	0.277738	-5.37377	7.71e-08	1.99e-06
MYPN	91.5068	1.69873	0.244497	6.94785	3.71e-12	1.81e-10
MYRFL	49.9913	-1.80732	0.316884	-5.70341	1.17e-08	3.59e-07
MZT1	1637.25	0.218937	0.0749112	2.92262	0.00347102	0.0212335
NAA38	1035.48	0.329245	0.116053	2.83703	0.00455357	0.0261917
NAAA	447.913	0.497174	0.118014	4.21283	2.52e-05	0.000348132
NAALAD2	1673.56	-0.256518	0.0971265	-2.64107	0.00826453	0.0421622
NAMPT	3560.7	-0.254866	0.0696048	-3.66162	0.000250625	0.00244573
NANOG	1823.93	-0.566813	0.0688613	-8.23123	1.85e-16	1.35e-14
NANS	2129.32	0.410972	0.0851661	4.82553	1.4e-06	2.73e-05
NAP1L1	48521.3	-0.301055	0.061979	-4.85738	1.19e-06	2.37e-05
NASP	18994.8	-0.331419	0.0615833	-5.38163	7.38e-08	1.92e-06
NAV2	3857.24	-0.420627	0.0871142	-4.82845	1.38e-06	2.7e-05
NAV3	225.323	-0.427735	0.156754	-2.72871	0.00635833	0.0341794
NBDY	6011.26	0.296747	0.0669558	4.43198	9.34e-06	0.000148103
NBEA	860.989	-0.344044	0.133248	-2.58199	0.00982331	0.0484783
NBEAL2	1513.01	-0.292093	0.0847367	-3.44706	0.000566717	0.00483164
NBPF11	1347.21	-0.231068	0.0829763	-2.78474	0.00535704	0.0298698
NBPF3	1545.4	-0.319583	0.073785	-4.33128	1.48e-05	0.000221654
NCAM1	99.3128	-0.658255	0.223863	-2.94044	0.00327747	0.0202709
NCAPG	4211.91	-0.21637	0.0739666	-2.92523	0.00344199	0.0210901
NCAPG2	3663.78	-0.377299	0.0612812	-6.15684	7.42e-10	2.82e-08
NCKAP1	10114.4	-0.193604	0.0610059	-3.17353	0.00150599	0.0108765
NCKIPSD	1730.62	-0.359003	0.0780395	-4.60027	4.22e-06	7.27e-05
NCL	29052.5	-0.242445	0.0580152	-4.17899	2.93e-05	0.000394121
NCOA1	2194.39	-0.288335	0.0752415	-3.83212	0.000127043	0.00138555
NCOA2	2152.61	-0.285039	0.0912198	-3.12475	0.00177956	0.0123905
NCOA5	979.344	-0.279658	0.0837897	-3.33762	0.000844994	0.00677249
NCOA7	677.96	-0.597344	0.0958974	-6.22899	4.69e-10	1.82e-08
NCOR1	6810.32	-0.243749	0.0699774	-3.48326	0.00049535	0.00430081
NCOR2	6829.83	-0.332781	0.0938883	-3.54443	0.000393462	0.00360873
NDC1	4967.42	-0.266831	0.0631709	-4.22396	2.4e-05	0.000334739
NDEL1	1831.3	0.219447	0.0715255	3.06809	0.00215433	0.0146227
NDN	2868.88	0.187257	0.0713141	2.6258	0.00864447	0.0437038
NDUFA1	1771.98	0.460823	0.0897106	5.13678	2.79e-07	6.4e-06
NDUFA13	5070.74	0.318898	0.0870306	3.6642	0.000248112	0.00242278
NDUFA2	3170.79	0.2641	0.0836164	3.15847	0.00158599	0.0113137
NDUFA4	5898.17	0.204509	0.0694989	2.94262	0.00325448	0.0201535
NDUFA7	1586.06	0.426465	0.0830374	5.13582	2.81e-07	6.42e-06
NDUFA8	1541	0.255034	0.0899636	2.83485	0.00458467	0.0263405
NDUFAF7	1750.58	-0.314861	0.0683125	-4.60913	4.04e-06	7.03e-05
NDUFAF8	739.646	0.315616	0.119797	2.6346	0.00842374	0.0428155
NDUFB10	2242.89	0.207003	0.0767611	2.69673	0.0070025	0.0369716
NDUFB2	1806.96	0.230569	0.0871989	2.64418	0.00818903	0.0419185
NDUFB3	2237.57	0.308675	0.0731858	4.21769	2.47e-05	0.000342601
NDUFB4	3316.02	0.363213	0.0786092	4.62049	3.83e-06	6.67e-05
NDUFB5	18393.2	0.243234	0.0621496	3.91368	9.09e-05	0.00104005
NDUFB6	1126.78	0.215384	0.083536	2.57833	0.0099278	0.0488664
NDUFB7	2897.05	0.356328	0.0802545	4.43997	9e-06	0.000143159
NDUFC2	5647.24	0.207323	0.0695229	2.98208	0.00286299	0.0182615
NDUFC2-KCTD14	109.45	0.690821	0.207155	3.3348	0.000853611	0.0068307
NDUFS2	4202.42	0.27238	0.0693719	3.92637	8.62e-05	0.000993578
NDUFS4	1913.61	0.309765	0.0767814	4.03437	5.47e-05	0.000678342
NDUFS6	3276.84	0.275014	0.0875331	3.14183	0.00167898	0.0118099
NDUFS7	3359.71	0.304629	0.0832824	3.65778	0.00025441	0.0024731
NDUFS8	4363.97	0.292445	0.0776438	3.76649	0.000165558	0.00172235
NEB	462.947	-0.880518	0.167785	-5.24789	1.54e-07	3.71e-06
NECAB1	58.8483	-2.80939	0.320894	-8.75489	2.04e-18	1.74e-16
NECTIN2	6126.59	0.204943	0.0528961	3.87444	0.000106868	0.00119927
NEDD4	2454.63	-0.277401	0.0986828	-2.81104	0.0049382	0.027983
NEDD4L	2418.47	-0.207499	0.0697053	-2.97681	0.00291269	0.0185253
NEDD8	1886.26	0.258634	0.0775902	3.33334	0.000858097	0.0068557
NEIL3	736.679	0.395266	0.0975177	4.05328	5.05e-05	0.000635671
NEK2	2792.03	0.196591	0.0649837	3.02524	0.00248432	0.0163137
NEK3	1108.72	0.354177	0.0864048	4.09904	4.15e-05	0.000534621
NEK7	1635.29	0.275442	0.079833	3.45023	0.000560118	0.00478077
NELFB	2556.27	0.186681	0.0711603	2.62338	0.00870622	0.0439263
NELFE	1945.34	0.274481	0.074046	3.70689	0.000209817	0.00210318
NES	17365.2	0.472392	0.0917588	5.14819	2.63e-07	6.04e-06
NET1	1359.48	-0.210144	0.0720017	-2.9186	0.00351606	0.0214223
NETO2	927.069	-0.419627	0.0937575	-4.47566	7.62e-06	0.000123151
NFE2L3	1582.18	-0.378011	0.0765127	-4.9405	7.79e-07	1.62e-05
NFKB1	705.33	0.284118	0.0904415	3.14146	0.00168108	0.0118192
NFKB2	1546.2	-0.609417	0.0807066	-7.55101	4.32e-14	2.55e-12
NFS1	2150.3	0.320704	0.0717276	4.47114	7.78e-06	0.000125384
NGFR	811.336	1.50411	0.106932	14.066	6.15e-45	1.66e-42
NGRN	9863.51	0.229688	0.0601659	3.81759	0.000134764	0.00145507
NHS	1012.24	-0.706815	0.0982168	-7.19648	6.18e-13	3.28e-11
NHSL2	1795.64	-0.395175	0.105576	-3.74304	0.000181805	0.00185436
NID2	1036.42	0.360223	0.0804936	4.47518	7.63e-06	0.000123167
NIFK	1925.51	-0.182155	0.0668344	-2.72547	0.00642101	0.0345041
NINJ1	612.584	0.280122	0.0974157	2.87554	0.00403343	0.0238621
NIPSNAP1	6727.59	0.378969	0.0526646	7.19589	6.21e-13	3.28e-11
NKAPP1	114.214	-0.57087	0.196174	-2.91003	0.00361398	0.0219129
NKIRAS1	450.702	0.318766	0.106792	2.98492	0.00283657	0.0181608
NKX3-2	260.008	0.430398	0.164822	2.61129	0.00902026	0.045239
NLGN4X	600.544	-0.377298	0.108956	-3.46285	0.000534492	0.00459839
NLRP12	117.977	-1.02887	0.228285	-4.50697	6.58e-06	0.000107695
NLRP2	4254.17	-0.493191	0.102837	-4.79587	1.62e-06	3.12e-05
NLRX1	799.527	0.287272	0.100489	2.85874	0.00425326	0.0249002
NMB	260.264	0.586393	0.138418	4.2364	2.27e-05	0.000321474
NME1	2665.25	-0.210475	0.0715895	-2.94003	0.00328177	0.020281
NME1-NME2	749.01	0.340909	0.102938	3.3118	0.00092698	0.00733624
NMNAT2	1736.78	-0.400992	0.100802	-3.978	6.95e-05	0.000831109
NMNAT3	1427.45	-0.507356	0.130425	-3.89003	0.000100232	0.00113406
NMT1	8290.71	0.196181	0.0536048	3.65976	0.000252447	0.00246034
NMT2	1049.93	0.228036	0.0851371	2.67846	0.00739615	0.0386584
NMUR1	64.5223	-1.28236	0.333147	-3.84923	0.000118492	0.00130644
NOA1	2028.55	-0.256848	0.0655851	-3.91626	8.99e-05	0.00103223
NOB1	2730.93	-0.216832	0.0647092	-3.35086	0.000805607	0.00649123
NOL6	2354.92	0.269286	0.0707021	3.80875	0.000139674	0.00149641
NOMO2	5785.93	0.268728	0.0563007	4.77308	1.81e-06	3.45e-05
NONO	34938	-0.257283	0.0509752	-5.04722	4.48e-07	9.88e-06
NOP56	7722.27	-0.177793	0.0616515	-2.88384	0.0039286	0.02337
NOP58	5842.76	-0.305293	0.0564322	-5.4099	6.31e-08	1.68e-06
NOS1AP	348.189	-0.408797	0.151639	-2.69586	0.00702079	0.0370423
NOS3	98.1162	0.574743	0.222358	2.58477	0.00974444	0.0481993
NOTCH2NLA	917.36	0.350153	0.0918917	3.8105	0.000138687	0.00148993
NOX5	43.7339	-1.4723	0.325571	-4.52221	6.12e-06	0.000100894
NPC1	1821.27	-0.250564	0.078388	-3.19646	0.00139126	0.0101792
NPC1L1	437.722	2.19051	0.127706	17.1528	5.99e-66	2.75e-63
NPHP4	1147.22	-0.289342	0.082383	-3.51216	0.000444481	0.00395222
NPM1	55907.1	-0.261121	0.050303	-5.19097	2.09e-07	4.92e-06
NPPB	119.678	1.65225	0.214202	7.7135	1.22e-14	7.55e-13
NPTXR	341.29	-0.557783	0.174881	-3.1895	0.0014252	0.0103723
NR1H2	928.04	0.255456	0.0969042	2.63617	0.00838471	0.0426314
NR1H3	643.575	0.301553	0.0948304	3.17992	0.00147317	0.0106598
NR2C1	4288.59	-0.229633	0.073982	-3.10391	0.00190982	0.0131916
NR4A2	277.332	1.03818	0.139864	7.4228	1.15e-13	6.47e-12
NR6A1	1973.63	0.645033	0.0974947	6.61608	3.69e-11	1.66e-09
NRBP2	1297.42	-0.854619	0.0762463	-11.2087	3.7e-29	5.82e-27
NRDC	12218.6	-0.173591	0.056885	-3.05161	0.00227618	0.0152715
NREP	4419.01	-0.178029	0.064879	-2.74401	0.00606931	0.033034
NRIP1	2296.78	-0.295072	0.1079	-2.73468	0.00624411	0.0337334
NRIP3	312.913	-0.775234	0.142402	-5.44399	5.21e-08	1.41e-06
NRK	1649.81	0.72924	0.0964801	7.55846	4.08e-14	2.43e-12
NRP1	1404.98	0.298365	0.0764226	3.90414	9.46e-05	0.00107508
NRP2	1866.96	-0.219897	0.0835548	-2.63176	0.00849427	0.0430867
NRROS	23.7745	-1.37882	0.431673	-3.19414	0.00140248	0.0102484
NSDHL	2552.44	0.187449	0.069916	2.68107	0.0073388	0.0384288
NSFP1	66.0076	0.966411	0.332257	2.90862	0.00363023	0.0219938
NSMAF	1748.43	-0.552119	0.0725648	-7.60863	2.77e-14	1.66e-12
NT5DC2	6057.99	0.544823	0.060585	8.9927	2.41e-19	2.2e-17
NT5M	335.918	0.533784	0.124538	4.28611	1.82e-05	0.000264283
NTM	189.485	1.84771	0.182759	10.1101	4.98e-24	6.17e-22
NTMT1	1057.06	0.226619	0.0851282	2.66209	0.00776582	0.0401464
NUAK1	870.538	-0.223345	0.0869221	-2.56948	0.0101851	0.0499185
NUCB2	702.842	0.424155	0.0943775	4.49424	6.98e-06	0.000113728
NUDC	10263.5	0.187909	0.0675079	2.78351	0.00537735	0.0299555
NUDT11	595.379	-0.28915	0.100992	-2.86309	0.00419537	0.0246185
NUDT16L1	773.457	0.274104	0.0930692	2.94516	0.00322786	0.0200379
NUDT17	249.029	0.407221	0.141426	2.87939	0.00398443	0.0236655
NUDT22	1121.46	0.394155	0.0870248	4.52923	5.92e-06	9.84e-05
NUDT3	2391.39	-0.220483	0.0646807	-3.40878	0.000652531	0.00544352
NUDT8	77.6043	0.873552	0.262003	3.33413	0.000855651	0.0068434
NUP153	3759.53	-0.275075	0.0873835	-3.1479	0.00164447	0.0116212
NUP160	2545.54	-0.196241	0.074638	-2.62924	0.0085576	0.0433211
NUP43	3748.53	-0.274186	0.0654853	-4.18698	2.83e-05	0.000382217
NUP50	3076.28	-0.266818	0.0761909	-3.50197	0.00046184	0.00407303
NUPR1	472.432	-0.508072	0.145426	-3.49368	0.000476412	0.00417475
NUTF2	5718.3	0.709918	0.0571312	12.4261	1.89e-35	3.91e-33
NUTM2A	119.4	0.570864	0.206352	2.76646	0.00566679	0.0313107
NUTM2D	134.5	0.823837	0.189518	4.34702	1.38e-05	0.000208187
NVL	2439.72	-0.288476	0.0688791	-4.18815	2.81e-05	0.000380694
NXN	6998.78	0.150064	0.054751	2.74084	0.00612824	0.0332479
NXPE3	939.272	-0.259417	0.0875418	-2.96335	0.00304308	0.0191823
OAZ1	21218.3	0.263177	0.0615297	4.27724	1.89e-05	0.000272675
OBSL1	4554.45	0.411578	0.0708375	5.81018	6.24e-09	2.01e-07
OCA2	37.2524	-1.01036	0.338812	-2.98206	0.00286318	0.0182615
OCEL1	1188.33	0.334046	0.0853185	3.91528	9.03e-05	0.00103406
OGDH	4421.58	0.333023	0.0558879	5.95877	2.54e-09	8.67e-08
OIT3	23.6623	1.40487	0.462435	3.03799	0.0023816	0.0158522
OLFML2A	764.098	3.16839	0.12611	25.124	2.72e-139	5.87e-136
OLFML3	10374	-0.405596	0.064617	-6.27692	3.45e-10	1.36e-08
OPA3	1088.92	0.256516	0.077896	3.29305	0.000991066	0.00773588
OR7E156P	306.165	0.371737	0.136048	2.73239	0.00628764	0.0339079
ORAI1	2050.13	-0.955426	0.092558	-10.3225	5.58e-25	7.33e-23
ORAI3	273.243	0.465291	0.141317	3.29253	0.000992888	0.00774432
ORC1	3359.15	-0.354431	0.0681014	-5.20446	1.95e-07	4.63e-06
ORMDL3	1039.14	0.2973	0.102114	2.91147	0.00359737	0.0218473
OSBPL2	1868.6	0.203617	0.0721949	2.82038	0.00479674	0.0273304
OSBPL6	1912.87	-0.204665	0.0677886	-3.01916	0.00253478	0.0165941
OSGEP	1176.19	0.683555	0.0794553	8.60302	7.76e-18	6.34e-16
OSR2	57.9883	0.969957	0.286567	3.38475	0.000712424	0.0058664
OST4	4205.45	0.466997	0.0760281	6.14243	8.13e-10	3.06e-08
OTX2	2054.97	0.233509	0.0772674	3.0221	0.00251032	0.0164413
OXLD1	856.699	0.332469	0.0929073	3.57851	0.000345561	0.00322637
OXR1	730.293	0.439683	0.0969287	4.53614	5.73e-06	9.6e-05
P2RX1	86.5181	-0.719888	0.240914	-2.98815	0.00280669	0.0180076
P2RX4	503.885	0.596812	0.104689	5.7008	1.19e-08	3.63e-07
P2RX6	108.921	0.575824	0.208275	2.76472	0.00569711	0.0314412
P2RY14	80.759	1.49656	0.262908	5.69232	1.25e-08	3.8e-07
P3H1	5096.25	0.338252	0.0549301	6.15787	7.37e-10	2.81e-08
P3H3	2754.46	0.300503	0.0650045	4.6228	3.79e-06	6.62e-05
P3H4	957.284	0.523571	0.108087	4.844	1.27e-06	2.51e-05
P4HA1	1902.81	0.393466	0.114398	3.43946	0.000582881	0.00496105
P4HA2	1658.26	0.531736	0.103666	5.12934	2.91e-07	6.61e-06
P4HB	27597	0.255505	0.0540293	4.729	2.26e-06	4.19e-05
PAAF1	1992.48	0.41958	0.0708834	5.9193	3.23e-09	1.08e-07
PABPC1	66219.2	-0.209971	0.0454394	-4.62091	3.82e-06	6.67e-05
PABPC1L	2617.67	-0.189574	0.0655884	-2.89036	0.00384796	0.0229723
PABPC5	265.637	0.763486	0.140762	5.42394	5.83e-08	1.56e-06
PACSIN2	3691.67	-0.224543	0.0776678	-2.89107	0.00383932	0.0229479
PAFAH1B2	3432.51	-0.194758	0.0660903	-2.94685	0.00321026	0.0199533
PAGE5	87.1106	1.00814	0.245725	4.10274	4.08e-05	0.000527499
PAIP2B	957.167	-0.243082	0.0832179	-2.92104	0.00348868	0.0213156
PAK2	9156.1	-0.383325	0.0694238	-5.52151	3.36e-08	9.66e-07
PAK4	2848.06	0.307991	0.0714893	4.30822	1.65e-05	0.000241996
PALB2	788.052	-0.320899	0.0903889	-3.5502	0.000384935	0.0035415
PALLD	2446.04	0.276163	0.0939596	2.93917	0.00329092	0.0203209
PAN2	3260.55	0.228555	0.0674026	3.39089	0.000696669	0.00576086
PANK4	538.064	0.499649	0.164808	3.0317	0.00243183	0.0160803
PANX2	433.002	-0.312328	0.118996	-2.62469	0.00867275	0.0438159
PAPPA2	38.7654	-1.48863	0.362175	-4.11026	3.95e-05	0.000514569
PAQR7	535.34	0.357877	0.116798	3.06406	0.00218352	0.0147638
PARD3	1127.14	-0.208559	0.0789542	-2.64152	0.00825347	0.0421342
PARK7	9371.93	0.225469	0.0679732	3.31702	0.000909825	0.00721938
PARP16	613.566	-0.600021	0.0995203	-6.02913	1.65e-09	5.78e-08
PARP2	2017.75	0.235291	0.064427	3.65206	0.00026015	0.00252402
PBX3	3744.25	0.264015	0.0605492	4.36034	1.3e-05	0.000197681
PCBD1	1471.98	0.260944	0.0829657	3.1452	0.00165973	0.0117072
PCBP2	32010.8	-0.216943	0.0567837	-3.82052	0.000133171	0.00144405
PCBP4	507.189	0.460687	0.110358	4.17446	2.99e-05	0.000401335
PCCB	2652.88	0.218628	0.0640682	3.41242	0.000643887	0.00538627
PCED1A	2160.81	0.34242	0.0830481	4.12316	3.74e-05	0.000491223
PCF11	2162.74	-0.281111	0.0678963	-4.1403	3.47e-05	0.000459111
PCGF6	982.757	-0.240846	0.0828158	-2.90821	0.00363503	0.0220141
PCK2	954.642	-0.323804	0.110564	-2.92865	0.00340439	0.0208851
PCLAF	1694.48	-0.344033	0.0781451	-4.4025	1.07e-05	0.000166763
PCMT1	5134.45	-0.18646	0.0581102	-3.20873	0.00133323	0.00981641
PCNA	4870.65	-0.318477	0.068637	-4.64003	3.48e-06	6.14e-05
PCNP	4598.64	-0.182905	0.0603454	-3.03097	0.00243768	0.0161114
PCNT	2505.26	-0.347625	0.0909846	-3.82071	0.00013307	0.001444
PCNX2	1071.48	-0.360492	0.0840681	-4.28809	1.8e-05	0.000262444
PCSK1	18.7652	-1.31245	0.486417	-2.6982	0.00697158	0.0368599
PCYOX1L	641.222	0.323981	0.0949872	3.41079	0.000647759	0.0054067
PCYT1B	235.75	-0.611475	0.154958	-3.94607	7.94e-05	0.000925159
PDCD6	2951.94	0.174973	0.0679318	2.57572	0.0100032	0.0492055
PDCL3P4	26.0797	-2.26009	0.524322	-4.31049	1.63e-05	0.000240688
PDE6A	72.8236	1.2764	0.297083	4.29646	1.74e-05	0.000254204
PDHA1	4700.85	0.16562	0.0601479	2.75355	0.00589536	0.0322761
PDHB	3291.73	0.216879	0.0654539	3.31346	0.000921493	0.00730046
PDIA4	10676.9	0.338826	0.0558031	6.07181	1.26e-09	4.6e-08
PDIA5	1149.43	0.318267	0.0838329	3.79645	0.000146785	0.00155706
PDIA6	25690.6	0.288506	0.0552365	5.2231	1.76e-07	4.2e-06
PDLIM3	93.1222	1.99498	0.255463	7.80929	5.75e-15	3.68e-13
PDLIM4	295.544	0.719896	0.142877	5.03859	4.69e-07	1.03e-05
PDLIM7	1634.55	0.343396	0.0922339	3.7231	0.000196788	0.00199064
PDRG1	1494.08	0.34367	0.0792505	4.3365	1.45e-05	0.00021688
PDS5B	1336.3	-0.289148	0.0870741	-3.32071	0.000897881	0.00713584
PDXK	3558.63	0.213239	0.0602926	3.53674	0.000405098	0.00367776
PDXP	1614.55	0.237829	0.0805535	2.95243	0.0031528	0.0196996
PDZD4	541.071	-0.387012	0.137093	-2.82299	0.00475783	0.0271394
PDZD7	782.183	1.8758	0.106478	17.6168	1.83e-69	9.55e-67
PDZRN3	538.69	-0.439983	0.100701	-4.36921	1.25e-05	0.000191165
PEA15	6468.41	0.312458	0.0657251	4.75402	1.99e-06	3.76e-05
PEAK1	5258.4	-0.481649	0.0819368	-5.87829	4.15e-09	1.36e-07
PEBP1	8396.61	-0.162753	0.0603343	-2.69752	0.00698578	0.0369091
PEF1	4328.87	0.480637	0.0745675	6.44567	1.15e-10	4.86e-09
PEG3	1273.96	-0.664301	0.10082	-6.58895	4.43e-11	1.98e-09
PELI2	1354.98	-0.272983	0.0727183	-3.75398	0.000174051	0.00179098
PET100	997.037	0.518544	0.118352	4.38135	1.18e-05	0.000181737
PEX14	2019.06	0.243569	0.0778399	3.1291	0.00175344	0.0122256
PEX2	1077.96	0.223178	0.0769888	2.89883	0.00374552	0.0225029
PEX7	494.657	0.3839	0.120907	3.17518	0.00149744	0.0108251
PFAS	5024.62	-0.347751	0.0669715	-5.19253	2.07e-07	4.88e-06
PFDN1	2039.49	0.278166	0.0722866	3.8481	0.000119038	0.00131054
PFDN2	2655.62	0.342999	0.0932841	3.67693	0.000236061	0.00231557
PFKM	3549.77	0.247971	0.0603182	4.11106	3.94e-05	0.000513231
PFN2	11418.5	-0.241649	0.0689792	-3.50321	0.000459686	0.00405877
PGA3	110.223	-1.47525	0.299781	-4.92108	8.61e-07	1.77e-05
PGA4	292.597	-0.919742	0.167541	-5.48964	4.03e-08	1.13e-06
PGAM1	12949.7	0.131814	0.0501859	2.62651	0.00862645	0.0436404
PGF	213.032	0.428612	0.156961	2.73069	0.00632016	0.0340469
PGM1	5877.41	0.286839	0.0570028	5.03202	4.85e-07	1.06e-05
PGM2	1466.06	-0.328941	0.0801647	-4.10331	4.07e-05	0.000526641
PGM2L1	389.017	-0.514604	0.13297	-3.87006	0.000108807	0.00121651
PGM3	5029.58	0.259962	0.0859781	3.02358	0.002498	0.0163816
PGM5	39.1589	2.09317	0.391586	5.34537	9.02e-08	2.3e-06
PHACTR4	3426.22	-0.197088	0.0665191	-2.96288	0.00304779	0.0191984
PHC1	9292.79	-0.279881	0.0603918	-4.63442	3.58e-06	6.28e-05
PHEX	21.7871	-1.44914	0.537759	-2.69478	0.0070435	0.0371091
PHF8	5197.72	-0.181321	0.0613487	-2.95558	0.00312086	0.0195422
PHKB	2980.72	-0.256948	0.087786	-2.92698	0.00342268	0.0209802
PHLDA1	2249.56	-0.358209	0.0693338	-5.16645	2.39e-07	5.54e-06
PHLDB3	436.156	0.325788	0.121919	2.67217	0.00753625	0.0392742
PHYH	1247.17	0.269057	0.0772302	3.48384	0.00049428	0.00429399
PHYKPL	1242.22	0.345267	0.0806446	4.28134	1.86e-05	0.000268978
PI4KA	3028.73	-0.227438	0.0670855	-3.39028	0.000698218	0.00576736
PI4KAP2	3075.51	0.330912	0.0653768	5.06161	4.16e-07	9.24e-06
PI4KB	3637.87	0.148463	0.0577734	2.56974	0.0101776	0.0499007
PIEZO2	264.888	-0.437158	0.136568	-3.20103	0.00136939	0.0100435
PIFO	923.141	-2.68263	0.109126	-24.5828	1.93e-133	3.24e-130
PIGT	3126.32	0.206276	0.0683943	3.01598	0.00256148	0.0167326
PIK3R1	816.464	-0.294988	0.0931922	-3.16537	0.00154884	0.0110958
PIM1	1666.21	0.264088	0.0821745	3.21375	0.00131013	0.00966517
PIP5K1A	7527.08	0.163073	0.0603915	2.70026	0.00692857	0.0366581
PIPOX	2645.09	-0.696866	0.0846377	-8.23351	1.82e-16	1.33e-14
PKDCC	8625.67	-1.07096	0.0938592	-11.4103	3.72e-30	6.04e-28
PKM	54636.7	0.577898	0.0502972	11.4897	1.49e-30	2.5e-28
PKN2	4006.76	-0.207587	0.0745242	-2.7855	0.00534451	0.0298219
PKP2	3634.43	0.417815	0.118145	3.53646	0.000405531	0.00367948
PLA2G16	5385.07	-1.24956	0.095994	-13.0171	9.79e-39	2.18e-36
PLA2G3	401.608	0.539459	0.124918	4.31851	1.57e-05	0.000233253
PLA2G6	1372.14	0.310581	0.0804898	3.85864	0.000114019	0.00126635
PLCB1	2353.04	-0.30942	0.0780675	-3.9635	7.39e-05	0.00087087
PLCB4	2079.4	0.585589	0.0837554	6.99166	2.72e-12	1.36e-10
PLCL2	265.599	-0.494236	0.134353	-3.67864	0.000234484	0.00230459
PLD3	7744.5	0.229726	0.0700946	3.27737	0.00104778	0.00810969
PLEC	8076.15	-0.294933	0.099398	-2.96719	0.00300534	0.0189919
PLEKHA4	1105.64	-0.658143	0.104306	-6.30974	2.8e-10	1.11e-08
PLEKHA5	5419.22	-0.376284	0.0661805	-5.68572	1.3e-08	3.95e-07
PLEKHA6	74.8447	-0.707117	0.257791	-2.74299	0.00608834	0.0330691
PLEKHA7	163.408	-0.491158	0.175313	-2.80161	0.00508478	0.0287026
PLEKHB1	540.452	0.380638	0.107603	3.53744	0.000404021	0.00367239
PLEKHF1	133.881	0.57982	0.197411	2.93712	0.00331276	0.0204224
PLEKHG1	283.896	-0.620705	0.133512	-4.64905	3.33e-06	5.91e-05
PLEKHJ1	2927.01	0.244118	0.0915495	2.66651	0.00766427	0.0397847
PLEKHO1	560.315	0.392161	0.114641	3.42078	0.000624429	0.00525842
PLEKHO2	1052.83	-0.264553	0.0850448	-3.11074	0.00186617	0.0129103
PLLP	206.463	0.525869	0.15714	3.3465	0.000818388	0.0065872
PLOD1	7240.42	0.364362	0.0550064	6.62398	3.5e-11	1.58e-09
PLP1	4970.02	-0.72531	0.0808326	-8.97299	2.89e-19	2.61e-17
PLP2	183.031	1.20506	0.186333	6.46726	9.98e-11	4.26e-09
PLPP1	1500.25	-0.773329	0.0767274	-10.0789	6.85e-24	8.42e-22
PLPP3	6155.69	-0.255085	0.0532948	-4.7863	1.7e-06	3.25e-05
PLPP5	1219.6	0.47743	0.0823585	5.79697	6.75e-09	2.14e-07
PLS3	48251.3	-0.284263	0.0674613	-4.21371	2.51e-05	0.000347411
PLSCR1	816.757	-0.437167	0.0923138	-4.73566	2.18e-06	4.07e-05
PLVAP	49.7293	1.0318	0.335221	3.07798	0.00208411	0.0142228
PLXNA1	4695.59	-0.240288	0.0626395	-3.83604	0.000125033	0.00136659
PLXNC1	3117.54	0.535146	0.0715571	7.47858	7.51e-14	4.3e-12
PMAIP1	1237.92	-0.357742	0.115754	-3.09055	0.00199789	0.0137461
PMF1	2963.2	-0.256237	0.0784916	-3.26452	0.0010965	0.00841358
PMPCA	2580.48	0.170719	0.0660166	2.586	0.00970973	0.0480748
PMPCB	3013.97	-0.209225	0.0659357	-3.17317	0.00150785	0.0108795
[truncated: 1,086 more rows]
